# Supplementary material for: Germany's first Total Diet Study - Occurrence of non-dioxin-like polychlorinated biphenyls and polybrominated diphenyl ethers in foods
Source: Food Chem X. 2024 Mar 11;22:101274. doi: 10.1016/j.fochx.2024.101274 (PMC10957405; doi:10.1016/j.fochx.2024.101274)
Supplement: Table S2: Differentiation of MEAL food pools with respective levels of ∑6 NDL-PCBs as well as levels of the single PCB congeners in ng/g wet weight. [file mmc5.xlsx]

## Sheet: Table S2
Table S2
Differentiation of MEAL food pools with respective levels of ∑6 NDL-PCBs as well as levels of the single PCB congeners in ng/g wet weight.
Main food group	MEAL food pool	Differentiation	Region	Produc-tion	Season	No. of sub-samples	Preparation	Upper bound results in ng/g wet weight
								∑6 NDL-PCBs	PCB 28	PCB 52	PCB 101	PCB 138	PCB 153	PCB 180
Grain and grain-based products	Amaranth	N				20	b	0.036	0.016	0.011	0.0043	0.002	0.0021	0.0007
Grain and grain-based products	Biscuits	N				20	a	0.1624	0.001*	0.001*	0.001*	0.0529	0.0793	0.0275
Grain and grain-based products	Biscuits with cocoa filling	N				20	a	0.035*	0.010*	0.007*	0.005*	0.004*	0.006*	0.002*
Grain and grain-based products	Bread dumpling, Bohemian dumpling	N				20	a	0.0122	0.0014	0.0017	0.00235	0.00225	0.0033	0.0012
Grain and grain-based products	Breakfast cereals	N				20	b	0.034*	0.011*	0.009*	0.005*	0.002*	0.004*	0.001*
Grain and grain-based products	Buckwheat	N				20	b	0.013	0.0035	0.0044	0.0023	0.001	0.0013	0.0004
Grain and grain-based products	Cheese cake	R	E			15	a	0.089	0.0049	0.0049	0.0046	0.026	0.037	0.012
Grain and grain-based products	Cheese cake	R	S			15	a	0.11	0.0048	0.0065	0.0032	0.031	0.044	0.015
Grain and grain-based products	Cheese cake	R	W			15	a	0.049	0.0026	0.0036	0.0021	0.013	0.02	0.0074
Grain and grain-based products	Cheese cake	R	N			15	a	0.1	0.005	0.0067	0.0042	0.03	0.038	0.016
Grain and grain-based products	Chia seeds	N				20	b	0.031	0.0091	0.011	0.0046	0.0019	0.0028	0.0012
Grain and grain-based products	Chocolate roll, milk roll	R	E			15	a	0.0272	0.0066	0.0047	0.0037	0.0045	0.0054	0.0023
Grain and grain-based products	Chocolate roll, milk roll	R	S			15	a	0.04167	0.00937	0.00547	0.00577	0.00662	0.01082	0.00362
Grain and grain-based products	Chocolate roll, milk roll	R	W			15	a	0.0494	0.0065	0.001*	0.0038	0.0124	0.0202	0.0054
Grain and grain-based products	Chocolate roll, milk roll	R	N			15	a	0.07231	0.0075	0.00807	0.0048	0.01847	0.02073	0.01274
Grain and grain-based products	Cornflakes	N				20	b	0.022*	0.006*	0.006*	0.004*	0.003*	0.003*	0.001*
Grain and grain-based products	Cream cake	N				20	a	0.206405	0.005795	0.00821	0.004965	0.064445	0.08827	0.03757
Grain and grain-based products	Crispbread	N				20	a	0.1156	0.0204	0.0261	0.0266	0.0149	0.0215	0.0061
Grain and grain-based products	Durum pasta	N; P		O		15	a	0.0345	0.0098	0.01	0.0061	0.003	0.0046	0.001
Grain and grain-based products	Durum pasta	N; P		C		15	a	0.0042	0.0005	0.0011	0.0007	0.0008	0.0008	0.0003
Grain and grain-based products	Egg pasta	N; P		O		15	a	0.035	0.0069	0.0072	0.0044	0.0055	0.0074	0.0036
Grain and grain-based products	Egg pasta	N; P		C		15	a	0.0192	0.0036	0.0078	0.002	0.0023	0.0024	0.0011
Grain and grain-based products	Fruit cake	R	E			15	a	0.071	0.0046	0.0082	0.0042	0.017	0.029	0.0087
Grain and grain-based products	Fruit cake	R	S			15	a	0.052	0.0025	0.0029	0.0023	0.014	0.022	0.0083
Grain and grain-based products	Fruit cake	R	W			15	a	0.063	0.0023	0.0019	0.0019	0.019	0.027	0.011
Grain and grain-based products	Fruit cake	R	N			15	a	0.073	0.0031	0.0048	0.0029	0.021	0.029	0.013
Grain and grain-based products	Gingerbread and gingerbread products	N				20	a	0.0323	0.0053	0.0073	0.0043	0.0047	0.0075	0.0032
Grain and grain-based products	Lye pretzel, soft	N; P		O		15	a	0.029	0.01	0.0079	0.0038	0.0027	0.0027	0.0023
Grain and grain-based products	Lye pretzel, soft	R; P	E	C		15	a	0.017	0.0029	0.004	0.0042	0.0019	0.0028	0.0013
Grain and grain-based products	Lye pretzel, soft	R; P	S	C		15	a	0.017	0.0035	0.0045	0.003	0.0017	0.0025	0.0016
Grain and grain-based products	Lye pretzel, soft	R; P	W	C		15	a	0.016	0.0028	0.0035	0.0036	0.0017	0.0025	0.0016
Grain and grain-based products	Lye pretzel, soft	R; P	N	C		15	a	0.011	0.002	0.0023	0.0021	0.0013	0.0019	0.0009
Grain and grain-based products	Millet	N				20	b	0.019	0.0073	0.0059	0.0023	0.0012	0.0017	0.0005
Grain and grain-based products	Muesli with chocolate	N; P		O		15	b	0.002*	0.0002*	0.0003*	0.0003*	0.0002*	0.0004*	0.001*
Grain and grain-based products	Muesli with chocolate	N; P		C		15	b	0.002*	0.0003*	0.0003*	0.0003*	0.0003*	0.0004*	0.001*
Grain and grain-based products	Muesli with dried fruits	N; P		O		15	b	0.02188	0.00481	0.00402	0.00349	0.00379	0.00422	0.00155
Grain and grain-based products	Muesli with dried fruits	N; P		C		15	b	0.01765	0.00424	0.00361	0.00243	0.00265	0.00355	0.00117
Grain and grain-based products	Muesli, mixed	N; P		O		15	b	0.0165	0.00349	0.0038	0.00276	0.00232	0.00352	0.00061
Grain and grain-based products	Muesli, mixed	N; P		C		15	b	0.01167	0.00283	0.00299	0.00202	0.00134	0.00151	0.00098
Grain and grain-based products	Multigrain bread with/without oilseeds (refined flour)	N; P		O		15	a	0.012	0.0019	0.003	0.0023	0.0019	0.0025	0.0008
Grain and grain-based products	Multigrain bread with/without oilseeds (refined flour)	R; P	E	C		15	a	0.01232	0.0023	0.00316	0.00215	0.00134	0.00232	0.00105
Grain and grain-based products	Multigrain bread with/without oilseeds (refined flour)	R; P	S	C		15	a	0.02283	0.00385	0.00342	0.00532	0.00348	0.00509	0.00167
Grain and grain-based products	Multigrain bread with/without oilseeds (refined flour)	R; P	W	C		15	a	0.0268	0.0047	0.002*	0.0044	0.0033	0.009	0.003*
Grain and grain-based products	Multigrain bread with/without oilseeds (refined flour)	R; P	N	C		15	a	0.03313	0.00447	0.00879	0.00721	0.00464	0.00601	0.00201
Grain and grain-based products	Oat flakes	N; P		O		15	b	0.013	0.0033	0.0033	0.0027	0.0013	0.0018	0.0004
Grain and grain-based products	Oat flakes	N; P		C		15	b	0.012	0.0036	0.0048	0.0018	0.0007	0.001	0.0003
Grain and grain-based products	Oat porridge	N				20	a	0.0285	0.0017	0.0023	0.0024	0.0077	0.0106	0.0038
Grain and grain-based products	Pancake, Belgian waffle	N; P		O		15	a	0.0969	0.0057	0.0067	0.0067	0.0247	0.038	0.0152
Grain and grain-based products	Pancake, Belgian waffle	R; P	E	C		15	a	0.041	0.0069	0.0039	0.0024	0.0098	0.013	0.0044
Grain and grain-based products	Pancake, Belgian waffle	R; P	S	C		15	a	0.035	0.0066	0.0055	0.0028	0.0071	0.0093	0.004
Grain and grain-based products	Pancake, Belgian waffle	R; P	W	C		15	a	0.054	0.0031	0.002	0.0018	0.016	0.022	0.0092
Grain and grain-based products	Pancake, Belgian waffle	R; P	N	C		15	a	0.0451	0.0067	0.00565	0.00305	0.0098	0.01425	0.00565
Grain and grain-based products	Poppy seed cake and pastry	R	E			15	a	0.09	0.0033	0.0062	0.0048	0.027	0.034	0.015
Grain and grain-based products	Poppy seed cake and pastry	R	S			15	a	0.066	0.0031	0.0043	0.0051	0.016	0.027	0.01
Grain and grain-based products	Poppy seed cake and pastry	R	W			15	a	0.072	0.0025	0.0033	0.003	0.022	0.03	0.012
Grain and grain-based products	Poppy seed cake and pastry	R	N			15	a	0.089	0.0027	0.0031	0.0033	0.027	0.037	0.016
Grain and grain-based products	Pound cake, muffin	R	E			15	a	0.11	0.0067	0.0064	0.0052	0.033	0.046	0.017
Grain and grain-based products	Pound cake, muffin	R	S			15	a	0.14	0.0056	0.0065	0.0066	0.038	0.061	0.02
Grain and grain-based products	Pound cake, muffin	R	W			15	a	0.12	0.00465	0.00565	0.0048	0.0335	0.0485	0.0205
Grain and grain-based products	Pound cake, muffin	R	N			15	a	0.15	0.0052	0.0089	0.0057	0.044	0.064	0.026
Grain and grain-based products	Puff pastry	R	E			15	a	0.08445	0.00303	0.00334	0.00282	0.02457	0.0368	0.01389
Grain and grain-based products	Puff pastry	R	S			15	a	0.10803	0.00328	0.00345	0.00415	0.03221	0.04586	0.01908
Grain and grain-based products	Puff pastry	R	W			15	a	0.1454	0.00472	0.00608	0.00712	0.04163	0.06256	0.02329
Grain and grain-based products	Puff pastry	R	N			15	a	0.1677	0.00401	0.0057	0.00605	0.05178	0.06832	0.03184
Grain and grain-based products	Quinoa	N				20	b	0.013	0.004	0.0043	0.0018	0.001	0.0013	0.0003*
Grain and grain-based products	Rice	N; P		O		15	a	0.015	0.0025	0.0028	0.0024	0.0024	0.0031	0.0021
Grain and grain-based products	Rice	N; P		C		15	a	0.0052	0.0009	0.0014	0.001	0.0006	0.0008	0.0005
Grain and grain-based products	Rice cracker, puffed	N; P		O		15	a	0.084	0.014	0.018	0.018	0.012	0.014	0.0079
Grain and grain-based products	Rice cracker, puffed	N; P		C		15	a	0.0274	0.0044	0.00255	0.00285	0.0059	0.00735	0.00435
Grain and grain-based products	Rye-wheat bread (refined flour)	N; P		O		15	a	0.015	0.0019	0.0034	0.0031	0.0023	0.0031	0.0011
Grain and grain-based products	Rye-wheat bread (refined flour)	R; P	E	C		15	a	0.0152	0.0027	0.0025	0.0026	0.0025	0.0036	0.0013
Grain and grain-based products	Rye-wheat bread (refined flour)	R; P	S	C		15	a	0.02991	0.00383	0.00337	0.00631	0.00571	0.00771	0.00298
Grain and grain-based products	Rye-wheat bread (refined flour)	R; P	W	C		15	a	0.0137	0.0027	0.0018	0.002*	0.0004*	0.005*	0.001441
Grain and grain-based products	Rye-wheat bread (refined flour)	R; P	N	C		15	a	0.04721	0.0045	0.0083	0.01164	0.0072	0.01162	0.00395
Grain and grain-based products	Spelt bread	R	E			15	a	0.024	0.0049	0.0051	0.0041	0.0034	0.0047	0.0018
Grain and grain-based products	Spelt bread	R	S			15	a	0.0281	0.00293	0.00366	0.00416	0.00586	0.00767	0.00382
Grain and grain-based products	Spelt bread	R	W			15	a	0.0215	0.0043	0.0028	0.0026	0.002*	0.0077	0.002*
Grain and grain-based products	Spelt bread	R	N			15	a	0.03509	0.00586	0.00641	0.00726	0.00424	0.00607	0.005*
Grain and grain-based products	Sticks/pretzel sticks, salty	N				20	a	0.019	0.0063	0.004	0.0029	0.0018	0.0023	0.0014
Grain and grain-based products	Wheat and rye bread and roll, wholemeal	N; P		O		15	a	0.03447	0.00347	0.00539	0.00695	0.00648	0.00883	0.00335
Grain and grain-based products	Wheat and rye bread and roll, wholemeal	R; P	E	C		15	a	0.01905	0.00389	0.0003*	0.00183	0.008*	0.004*	0.00078
Grain and grain-based products	Wheat and rye bread and roll, wholemeal	R; P	S	C		15	a	0.04711	0.00603	0.0077	0.00786	0.00833	0.0138	0.00339
Grain and grain-based products	Wheat and rye bread and roll, wholemeal	R; P	W	C		15	a	0.0259	0.0044	0.0051	0.0068	0.0018	0.0053	0.0025
Grain and grain-based products	Wheat and rye bread and roll, wholemeal	R; P	N	C		15	a	0.02628	0.00527	0.00527	0.00477	0.00325	0.00527	0.00245
Grain and grain-based products	Wheat bread and roll, white (refined flour)	N; P		O		15	a	0.019	0.0035	0.003	0.0027	0.0034	0.004	0.0019
Grain and grain-based products	Wheat bread and roll, white (refined flour)	R; P	E	C		15	a	0.0154	0.002	0.0044	0.0026	0.0016	0.004123	0.001*
Grain and grain-based products	Wheat bread and roll, white (refined flour)	R; P	S	C		15	a	0.02005	0.00365	0.0017	0.00273	0.00394	0.00602	0.00201
Grain and grain-based products	Wheat bread and roll, white (refined flour)	R; P	W	C		15	a	0.03097	0.00233	0.00589	0.0048	0.00474	0.01044	0.00277
Grain and grain-based products	Wheat bread and roll, white (refined flour)	R; P	N	C		15	a	0.01994	0.002	0.00425	0.00321	0.00318	0.00511	0.00219
Grain and grain-based products	Wheat semolina porridge	N				20	a	0.0505	0.001	0.0012	0.0016	0.0161	0.0221	0.0085
Grain and grain-based products	Yeast-leavened cake	R	E			15	a	0.096	0.0033	0.0062	0.0033	0.027	0.042	0.014
Grain and grain-based products	Yeast-leavened cake	R	S			15	a	0.055	0.0018	0.0039	0.0019	0.015	0.025	0.0084
Grain and grain-based products	Yeast-leavened cake	R	W			15	a	0.089	0.0083	0.0061	0.0027	0.024	0.033	0.015
Grain and grain-based products	Yeast-leavened cake	R	N			15	a	0.07	0.0029	0.0034	0.0022	0.02	0.03	0.011
Vegetable and vegetable products	Algae	N				20	a	0.01585	0.00405	0.00445	0.0038	0.0012	0.0016	0.0005
Vegetable and vegetable products	Asparagus	N; P		O		15	a	0.0036	0.0004	0.0011	0.0007	0.0006	0.0006	0.0002
Vegetable and vegetable products	Asparagus	R; P	E	C		15	a	0.031	0.0076	0.0086	0.0067	0.0025	0.003	0.0026
Vegetable and vegetable products	Asparagus	R; P	S	C		15	a	0.0096	0.0015	0.0025	0.0014	0.0014	0.0021	0.0007
Vegetable and vegetable products	Asparagus	R; P	W	C		15	a	0.018	0.0043	0.0072	0.0027	0.0013	0.002	0.0007
Vegetable and vegetable products	Asparagus	R; P	N	C		15	a	0.013	0.0025	0.00635	0.00175	0.00095	0.00125	0.0004
Vegetable and vegetable products	Aubergine	R	E			15	a	0.0205	0.00395	0.0037	0.00395	0.0029	0.00405	0.0016
Vegetable and vegetable products	Aubergine	R	S			15	a	0.015	0.0032	0.0027	0.003	0.0024	0.0025	0.0013
Vegetable and vegetable products	Aubergine	R	W			15	a	0.055	0.0121	0.0122	0.0133	0.0066	0.00825	0.003
Vegetable and vegetable products	Aubergine	R	N			15	a	0.0255	0.0069	0.0053	0.0066	0.0023	0.0031	0.00085
Vegetable and vegetable products	Boletus/porcini mushroom	N				11	a	0.03	0.00455	0.004	0.0029	0.01095	0.00455	0.00295
Vegetable and vegetable products	Carrot	N; P		O		15	c	0.0062	0.001	0.0019	0.0011	0.0008	0.0013	0.0001
Vegetable and vegetable products	Carrot	R; P	E	C		15	c	0.036	0.0048	0.012	0.0083	0.0035	0.0048	0.0023
Vegetable and vegetable products	Carrot	R; P	S	C		15	c	0.013	0.0021	0.0049	0.002	0.0015	0.0019	0.0006
Vegetable and vegetable products	Carrot	R; P	W	C		15	c	0.0092	0.0018	0.002	0.0017	0.0012	0.0014	0.0011
Vegetable and vegetable products	Carrot	R; P	N	C		15	c	0.0078	0.0017	0.0034	0.0013	0.0005	0.0007	0.0002
Vegetable and vegetable products	Chanterelle mushroom	R	E			15	a	0.024	0.00855	0.0052	0.0031	0.0024	0.0032	0.0012
Vegetable and vegetable products	Chanterelle mushroom	R	S			15	a	0.0207	0.00516667	0.00363333	0.005	0.00273333	0.00303333	0.000966667
Vegetable and vegetable products	Chanterelle mushroom	R	W			15	a	0.035	0.0087	0.0079	0.0051	0.0049	0.0058	0.0023
Vegetable and vegetable products	Chanterelle mushroom	R	N			15	a	0.0335	0.011	0.0079	0.00615	0.00295	0.0038	0.00145
Vegetable and vegetable products	Courgette	R; S	E		S1	15	a	0.075	0.0043	0.019	0.019	0.016	0.014	0.0031
Vegetable and vegetable products	Courgette	R; S	E		S2	15	a	0.12681	0.00151	0.00755	0.03156	0.03764	0.03884	0.00971
Vegetable and vegetable products	Courgette	R; S	S		S1	15	a	0.019	0.0035	0.0077	0.0025	0.0019	0.0025	0.001
Vegetable and vegetable products	Courgette	R; S	S		S2	15	a	0.07289	0.00241	0.00752	0.01228	0.01918	0.02605	0.00545
Vegetable and vegetable products	Courgette	R; S	W		S1	15	a	0.017	0.0028	0.0062	0.0026	0.0021	0.0024	0.0008
Vegetable and vegetable products	Courgette	R; S	W		S2	15	a	0.10914	0.00127	0.00411	0.01647	0.03836	0.03902	0.00991
Vegetable and vegetable products	Courgette	R; S	N		S1	15	a	0.018	0.0029	0.0064	0.0028	0.00215	0.00275	0.00095
Vegetable and vegetable products	Courgette	R; S	N		S2	15	a	0.10641	0.00269	0.01209	0.02317	0.02929	0.03182	0.00735
Vegetable and vegetable products	Cucumber	N; P; S		O	S1	15	b	0.016	0.0031	0.0096	0.0016	0.0006	0.0007	0.0003
Vegetable and vegetable products	Cucumber	N; P; S		C	S1	15	b	0.012	0.0027	0.0055	0.0015	0.001	0.0011	0.0004
Vegetable and vegetable products	Cucumber	N; P; S		O	S2	15	b	0.0157	0.0013	0.0023	0.0032	0.0041	0.0034	0.0014
Vegetable and vegetable products	Cucumber	N; P; S		C	S2	15	b	0.009	0.0011	0.002	0.002	0.0018	0.0015	0.0006
Vegetable and vegetable products	Gherkin, pickled	N				20	a	0.02	0.00345	0.0062	0.004	0.0026	0.00285	0.00105
Vegetable and vegetable products	Kale	R	E			15	a	0.13	0.0052	0.011	0.018	0.034	0.047	0.015
Vegetable and vegetable products	Kale	R	S			15	a	0.19	0.0062	0.012	0.032	0.047	0.07	0.024
Vegetable and vegetable products	Kale	R	W			15	a	0.16	0.0065	0.013	0.032	0.037	0.053	0.015
Vegetable and vegetable products	Kale	R	N			15	a	0.091	0.0039	0.0074	0.014	0.022	0.033	0.011
Vegetable and vegetable products	Kitchen herbs, fresh	N; P		O		15	b	0.0736	0.014	0.0144	0.0145	0.01035	0.0151	0.00525
Vegetable and vegetable products	Kitchen herbs, fresh	N; P		C		15	b	0.13	0.013	0.013	0.021	0.023	0.036	0.021
Vegetable and vegetable products	Melon	N; P		O		15	b	0.0049	0.0007	0.0012	0.001	0.0007	0.0009	0.0004
Vegetable and vegetable products	Melon	N; P		C		15	b	0.0074	0.0012	0.00245	0.0012	0.0009	0.0013	0.00055
Vegetable and vegetable products	Onions, bulb	R	E			15	c	0.0057	0.0008	0.0015	0.001	0.0009	0.0011	0.0004
Vegetable and vegetable products	Onions, bulb	R	S			15	c	0.02	0.002	0.0036	0.003	0.0036	0.0054	0.0024
Vegetable and vegetable products	Onions, bulb	R	W			15	c	0.0073	0.0014	0.0027	0.0008	0.0008	0.0011	0.0005
Vegetable and vegetable products	Onions, bulb	R	N			15	c	0.0059	0.001	0.0014	0.0011	0.0008	0.001	0.0006
Vegetable and vegetable products	Pumpkin	R	E			15	c	0.082	0.0015	0.0094	0.018	0.024	0.024	0.004
Vegetable and vegetable products	Pumpkin	R	S			15	c	0.086	0.0014	0.0019	0.011	0.03	0.036	0.0048
Vegetable and vegetable products	Pumpkin	R	W			15	c	0.095	0.0028	0.0048	0.017	0.032	0.035	0.0047
Vegetable and vegetable products	Pumpkin	R	N			15	c	0.099	0.0085	0.0084	0.024	0.025	0.028	0.004
Vegetable and vegetable products	Red cabbage	N; P		O		15	a	0.0057	0.0012	0.0016	0.0008	0.0008	0.0009	0.0004
Vegetable and vegetable products	Red cabbage	R; P	E	C		15	a	0.012	0.0026	0.0063	0.0013	0.0004	0.0007	0.0003
Vegetable and vegetable products	Red cabbage	R; P	S	C		15	a	0.012	0.0014	0.0019	0.001	0.0024	0.0038	0.0015
Vegetable and vegetable products	Red cabbage	R; P	W	C		15	a	0.018	0.0014	0.0026	0.0016	0.0041	0.0057	0.0021
Vegetable and vegetable products	Red cabbage	R; P	N	C		15	a	0.013	0.0023	0.0051	0.0015	0.0013	0.0017	0.0007
Vegetable and vegetable products	Sauerkraut	N				20	a	0.0665	0.00265	0.00335	0.0029	0.0195	0.027	0.0115
Vegetable and vegetable products	Sweet pepper	N; P; S2		O	S2	15	c	0.01	0.0027	0.0018	0.0019	0.0014	0.0018	0.0006
Vegetable and vegetable products	Sweet pepper	N; P; S2		C	S2	15	c	0.013	0.0035	0.00505	0.00175	0.0008	0.00125	0.0005
Vegetable and vegetable products	Tomato	N; C; S2		C	S2	15	b	0.012	0.0027	0.0053	0.0017	0.001	0.0012	0.0005
Starchy roots or tubers and products thereof	Fries/chips	N				20	a	0.003*	0.0003*	0.001*	0.0003*	0.0004*	0.0004*	0.0004*
Starchy roots or tubers and products thereof	Potato crisps	N				20	a	0.036	0.0073	0.013	0.0049	0.0042	0.0047	0.0019
Starchy roots or tubers and products thereof	Potato dumpling	N				20	a	0.0048	0.0006	0.0011	0.0008	0.0008	0.001	0.0005
Starchy roots or tubers and products thereof	Potato puree/mashed potatoes	N; P; S		O	S1	15	a	0.03	0.0016	0.0023	0.0029	0.0086	0.011	0.0036
Starchy roots or tubers and products thereof	Potato puree/mashed potatoes	N; P; S		C	S1	15	a	0.022	0.0012	0.002	0.0011	0.0062	0.0077	0.0036
Starchy roots or tubers and products thereof	Potato puree/mashed potatoes	N; P; S		O	S2	15	a	0.024	0.0006	0.0014	0.0009	0.0068	0.011	0.0037
Starchy roots or tubers and products thereof	Potato puree/mashed potatoes	N; P; S		C	S2	15	a	0.013	0.0005	0.0008	0.0008	0.0034	0.0053	0.0021
Starchy roots or tubers and products thereof	Potatoes, pan-fried	N; P; S		O	S1	15	a	0.0353	0.0016	0.0046	0.0031	0.0092	0.0125	0.0039
Starchy roots or tubers and products thereof	Potatoes, pan-fried	N; P; S		C	S1	15	a	0.029	0.0034	0.0071	0.0028	0.0051	0.0075	0.0028
Starchy roots or tubers and products thereof	Potatoes, pan-fried	N; P; S		O	S2	15	a	0.033	0.001675	0.00185	0.00135	0.00905	0.0135	0.00615
Starchy roots or tubers and products thereof	Potatoes, pan-fried	N; P; S		C	S2	15	a	0.4	0.0016	0.0071	0.02	0.13	0.16	0.08
Starchy roots or tubers and products thereof	Potatoes, peeled	R (wo E); C; S1	S	C	S1	15	a	0.0074	0.0016	0.0034	0.001	0.0005	0.0006	0.0003
Starchy roots or tubers and products thereof	Potatoes, peeled	R (wo E); C; S1	W	C	S1	15	a	0.0049	0.001	0.002	0.0008	0.0003	0.0005	0.0003
Starchy roots or tubers and products thereof	Potatoes, peeled	R (wo E); C; S1	N	C	S1	15	a	0.0062	0.0014	0.0025	0.001	0.0005	0.0006	0.0002
Starchy roots or tubers and products thereof	Sweet potato	N				20	a	0.009	0.0017	0.0026	0.0021	0.0009	0.0011	0.0006
Legumes, nuts, oilseeds and spices	Almond paste	N				20	a	0.056	0.008	0.012	0.012	0.008	0.012	0.004
Legumes, nuts, oilseeds and spices	Almonds, sweet	N				20	b	0.012	0.0016	0.0028	0.0025	0.0023	0.0025	0.0007
Legumes, nuts, oilseeds and spices	Broad beans, kidney beans (without pods)	N				20	a	0.15	0.054	0.084	0.0033	0.0022	0.0033	0.0014
Legumes, nuts, oilseeds and spices	Cashew nuts	N				20	c	0.073	0.013	0.029	0.013	0.006	0.009	0.003
Legumes, nuts, oilseeds and spices	Chickpeas (without pods)	N				20	a	0.012	0.0018	0.0029	0.0023	0.0016	0.0022	0.0009
Legumes, nuts, oilseeds and spices	Hazelnut paste	N				20	c	0.091	0.0098	0.015	0.017	0.023	0.021	0.0051
Legumes, nuts, oilseeds and spices	Hazelnuts	N				20	c	0.073	0.017	0.016	0.011	0.012	0.013	0.0044
Legumes, nuts, oilseeds and spices	Lentils	N; P		O		15	a	0.0078	0.0017	0.0022	0.0016	0.0008	0.0009	0.0006
Legumes, nuts, oilseeds and spices	Lentils	N; P		C		15	a	0.0094	0.0016	0.0026	0.0017	0.0012	0.0016	0.0007
Legumes, nuts, oilseeds and spices	Linseeds	N				20	c	0.11	0.019	0.019	0.018	0.019	0.024	0.0092
Legumes, nuts, oilseeds and spices	Macadamia nuts, brazil nuts, pecans	N				20	c	0.05578	0.01185	0.01212	0.01022	0.00804	0.01009	0.00346
Legumes, nuts, oilseeds and spices	Olives	N; P		O		15	a	0.0439	0.0071	0.0077	0.0095	0.0074	0.0093	0.0029
Legumes, nuts, oilseeds and spices	Olives	N; P		C		15	a	0.023	0.0031	0.0033	0.0045	0.0045	0.0056	0.002
Legumes, nuts, oilseeds and spices	Peanut butter	N				20	a	0.027	0.00415	0.00825	0.0039	0.0037	0.00535	0.00175
Legumes, nuts, oilseeds and spices	Peanuts	N; P		O		15	c	0.0237	0.0035	0.0061	0.0038	0.0047	0.0038	0.0018
Legumes, nuts, oilseeds and spices	Peanuts	N; P		C		15	c	0.0441	0.0038	0.0061	0.0033	0.0089	0.014	0.0081
Legumes, nuts, oilseeds and spices	Pistachio nuts	N				20	c	0.064	0.006	0.016	0.012	0.008	0.016	0.006
Legumes, nuts, oilseeds and spices	Pulses, canned (e.g. chickpeas, lentils)	N				20	a	0.006	0.0014	0.0012	0.0013	0.0008	0.0009	0.0004
Legumes, nuts, oilseeds and spices	Pumpkin seeds	N				20	c	0.054	0.0048	0.0071	0.013	0.015	0.012	0.0025
Legumes, nuts, oilseeds and spices	Spices	N; P		O		15	b	0.145	0.0295	0.0295	0.0195	0.026	0.03	0.00965
Legumes, nuts, oilseeds and spices	Spices	N; P		C		15	b	0.22325	0.0359	0.08545	0.04575	0.0203	0.02455	0.0113
Legumes, nuts, oilseeds and spices	Sunflower seeds	N				20	c	0.033	0.008	0.005	0.005	0.005	0.007	0.003
Legumes, nuts, oilseeds and spices	Trail mix (tree nuts, oilseeds and raisins)	N				20	a	0.002*	0.0002*	0.0002*	0.0003*	0.0002*	0.0002*	0.001*
Legumes, nuts, oilseeds and spices	Walnuts	N				20	b	0.066	0.011	0.016	0.014	0.008	0.013	0.004
Fruit and fruit products	Avocado	N				20	b	0.021	0.0028	0.004	0.0044	0.0043	0.0036	0.0015
Fruit and fruit products	Banana	N; P		O		15	b	0.0027	0.0003	0.0005	0.0005	0.0005	0.0005	0.0004
Fruit and fruit products	Banana	N; P		C		15	b	0.0031	0.0004	0.0007	0.0007	0.0004	0.0006	0.0003
Fruit and fruit products	Dates	N				20	a	0.0162	0.0044	0.0046	0.004	0.00125	0.00165	0.0005
Fruit and fruit products	Dried fruits	N				20	a	0.0043	0.0006	0.0012	0.0008	0.0007	0.0007	0.0003
Fruit and fruit products	Grapes	N; P; S2		O	S2	15	b	0.0097	0.0017	0.0023	0.0015	0.0015	0.0019	0.0008
Fruit and fruit products	Grapes	N; P; S2		C	S2	15	b	0.012	0.0021	0.0049	0.0018	0.0011	0.0014	0.0006
Fruit and fruit products	Jam, fruits	N				20	a	0.026	0.0023	0.006	0.0053	0.0047	0.0043	0.0038
Fruit and fruit products	Pear	N; O; S2		O	S2	15	b	0.0092	0.0015	0.0024	0.0016	0.0013	0.0018	0.0006
Fruit and fruit products	Raisins	N				20	a	0.0047	0.0008	0.0013	0.0009	0.0006	0.0008	0.0003
Meat and meat products	Blood sausage	N				20	a	0.0883193	0.00414566	0.00957983	0.00834734	0.0231092	0.0287955	0.0143417
Meat and meat products	Bovine liver (beef, veal)	N; P; S		O	S1	15	a	6.23	0.02	0.029	0.023	2.64	2.74	0.78
Meat and meat products	Bovine liver (beef, veal)	N; P; S		O	S2	15	a	3.3	0.015	0.024	0.017	1.35	1.44	0.45
Meat and meat products	Bovine liver (beef, veal)	R; P; S	E	C	S1	15	a	7.02	0.029	0.039	0.02	3.09	2.8	1.04
Meat and meat products	Bovine liver (beef, veal)	R; P; S	E	C	S2	15	a	4.03	0.018	0.016	0.017	1.72	1.67	0.59
Meat and meat products	Bovine liver (beef, veal)	R; P; S	S	C	S1	15	a	4.48	0.024	0.026	0.02	2.05	1.65	0.71
Meat and meat products	Bovine liver (beef, veal)	R; P; S	S	C	S2	15	a	1.7619	0.0157	0.0284	0.0238	0.7372	0.726	0.2308
Meat and meat products	Bovine liver (beef, veal)	R; P; S	W	C	S1	15	a	6.0921	0.030525	0.03895	0.039475	2.643	2.433	0.90685
Meat and meat products	Bovine liver (beef, veal)	R; P; S	W	C	S2	15	a	4.49	0.022	0.024	0.014	1.84	1.83	0.76
Meat and meat products	Bovine liver (beef, veal)	R; P; S	N	C	S1	15	a	2.16	0.02	0.024	0.02	0.88	0.87	0.34
Meat and meat products	Bovine liver (beef, veal)	R; P; S	N	C	S2	15	a	2.35435	0.0134	0.0227	0.016	0.97605	0.97825	0.34795
Meat and meat products	Bovine meat	N; P; S		O	S1	15	a	0.172274	0.00313225	0.0049884	0.00203016	0.050464	0.0841067	0.0272622
Meat and meat products	Bovine meat	N; P; S		O	S2	15	a	0.12548	0.000847339	0.0017402	0.00145658	0.0381338	0.0621919	0.0211099
Meat and meat products	Bovine meat	R; P; S	E	C	S1	15	a	0.129278	0.00190114	0.00273764	0.00174905	0.0395437	0.0570342	0.0258555
Meat and meat products	Bovine meat	R; P; S	E	C	S2	15	a	0.116279	0.000725581	0.00102326	0.00130233	0.0353488	0.055814	0.0232558
Meat and meat products	Bovine meat	R; P; S	S	C	S1	15	a	0.0784314	0.00273109	0.00308123	0.00322129	0.0217087	0.0336134	0.0147059
Meat and meat products	Bovine meat	R; P; S	S	C	S2	15	a	0.0424514	0.000451289	0.000886293	0.00116071	0.012404	0.0201741	0.00737493
Meat and meat products	Bovine meat	R; P; S	W	C	S1	15	a	0.12112	0.00333081	0.00280091	0.00317941	0.0340651	0.0537472	0.0234671
Meat and meat products	Bovine meat	R; P; S	W	C	S2	15	a	0.0907727	0.000825206	0.000825206	0.000825206	0.0277569	0.0427607	0.0180045
Meat and meat products	Bovine meat	R; P; S	N	C	S1	15	a	0.0816	0.00176	0.00224	0.0016	0.024	0.036	0.0168
Meat and meat products	Bovine meat	R; P; S	N	C	S2	15	a	0.267981	0.000696056	0.0012761	0.00156613	0.0904872	0.12065	0.0533643
Meat and meat products	Bratwurst (pork)	N; P		O		15	a	0.215881	0.00545906	0.00769231	0.0114144	0.0620347	0.0918114	0.0372208
Meat and meat products	Bratwurst (pork)	N; P		C		15	a	0.0923193	0.00349398	0.00756024	0.00680723	0.0235843	0.0356325	0.015241
Meat and meat products	Chicken meat	N; P		O		15	a	0.0465116	0.00440199	0.00257475	0.00290698	0.0174419	0.0157807	0.00274086
Meat and meat products	Chicken meat	R; P	E	C		15	a	0.0218487	0.00630252	0.00268908	0.00201681	0.00352941	0.00470588	0.00243697
Meat and meat products	Chicken meat	R; P	S	C		15	a	0.0160285	0.00454141	0.00258237	0.00142476	0.00240427	0.00347284	0.00142476
Meat and meat products	Chicken meat	R; P	W	C		15	a	0.0124095	0.00377456	0.00129266	0.00108583	0.00227508	0.00274043	0.00108583
Meat and meat products	Chicken meat	R; P	N	C		15	a	0.104124	0.0114943	0.00351589	0.00331305	0.0270453	0.0344828	0.0250169
Meat and meat products	Coarse cooked sausage (e.g. Bierwurst, Jagdwurst)	N				20	a	0.10614	0.00809211	0.0227193	0.0100439	0.0209211	0.0302412	0.0141228
Meat and meat products	Cooked cured meat (pork, e.g. Kasseler, boiled ham)	N				20	a	0.0302345	0.00206855	0.00375225	0.00217078	0.0072279	0.00979555	0.00521948
Meat and meat products	Cooked Mettwurst sausage	N				20	a	0.172324	0.00365535	0.00861619	0.0101828	0.0469974	0.0678851	0.0339426
Meat and meat products	Cooked sausage (pork, e.g. Wiener/frankfurter type)	N				20	a	0.123277	0.00308123	0.00683473	0.0080112	0.0329692	0.0496078	0.0227731
Meat and meat products	Cooked sausage (poultry, e.g. Wiener/frankfurter type)	N				20	a	0.058	0.0026	0.0033	0.0032	0.016	0.0222	0.0107
Meat and meat products	Corned pork, smoked, uncooked	N				20	a	0.0270027	0.00162016	0.00252025	0.00270027	0.00756076	0.0090009	0.00378038
Meat and meat products	Cured unripened uncooked sausage (e.g. Mettwurst, Teewurst)	N				20	a	0.113372	0.00552326	0.0113372	0.00901163	0.0290698	0.0406977	0.0186047
Meat and meat products	Deer meat	N				20	a	0.0854816	0.00463881	0.00212465	0.00269122	0.0200779	0.0378895	0.0180595
Meat and meat products	Duck meat	N; P		O		15	a	0.110644	0.00952381	0.00784314	0.00714286	0.0266106	0.0406162	0.0196078
Meat and meat products	Duck meat	N; P		C		15	a	0.0138406	0.00287597	0.00161774	0.00113841	0.00263631	0.00389455	0.00167765
Meat and meat products	Edible offal (pig, beef)	R; S	E		S1	11	a	0.716	0.021	0.021	0.026	0.2082	0.3096	0.1315
Meat and meat products	Edible offal (pig, beef)	R; S	E		S2	11	a	2.639	0.0298	0.0934	0.2921	0.8335	1.011	0.3792
Meat and meat products	Edible offal (pig, beef)	R; S	S		S1	11	a	0.577	0.0206	0.02794	0.03382	0.1574	0.2206	0.1162
Meat and meat products	Edible offal (pig, beef)	R; S	S		S2	11	a	1.21	0.015	0.018	0.016	0.37	0.59	0.2
Meat and meat products	Edible offal (pig, beef)	R; S	W		S1	11	a	0.9735	0.0333	0.05505	0.0274	0.29785	0.395	0.16245
Meat and meat products	Edible offal (pig, beef)	R; S	W		S2	11	a	2.25	0.018	0.036	0.049	0.68	1.05	0.42
Meat and meat products	Edible offal (pig, beef)	R; S	N		S1	11	a	1.24	0.076	0.074	0.053	0.37	0.45	0.22
Meat and meat products	Edible offal (pig, beef)	R; S	N		S2	11	a	2.76	0.024	0.038	0.027	0.85	1.29	0.54
Meat and meat products	Edible offal (poultry)	N				20	a	0.041	0.0039	0.0037	0.0033	0.011	0.014	0.0052
Meat and meat products	Fine cooked sausage (e.g. Lyoner, Mortadella)	N; P		O		15	a	0.342365	0.00615764	0.0103448	0.0105911	0.0837438	0.123153	0.110837
Meat and meat products	Fine cooked sausage (e.g. Lyoner, Mortadella)	N; P		C		15	a	0.138583	0.0042246	0.0137968	0.00975936	0.0356684	0.0511497	0.023984
Meat and meat products	Ham, uncooked (pork)	N				20	a	0.00616246	0.000322129	0.000658263	0.00057423	0.00154062	0.0022409	0.000882353
Meat and meat products	Kidney (Mammals)	R; S	E		S1	15	a	0.2	0.018	0.022	0.024	0.05	0.062	0.019
Meat and meat products	Kidney (Mammals)	R; S	E		S2	15	a	0.23	0.027	0.051	0.034	0.038	0.053	0.024
Meat and meat products	Kidney (Mammals)	R; S	S		S1	15	a	0.27	0.026	0.028	0.04	0.055	0.078	0.043
Meat and meat products	Kidney (Mammals)	R; S	S		S2	15	a	0.17	0.025*	0.014	0.015	0.037	0.052	0.023
Meat and meat products	Kidney (Mammals)	R; S	W		S1	15	a	0.36	0.026	0.043	0.044	0.084	0.11	0.059
Meat and meat products	Kidney (Mammals)	R; S	W		S2	15	a	0.18	0.016	0.018	0.02	0.041	0.059	0.024
Meat and meat products	Kidney (Mammals)	R; S	N		S1	15	a	0.39	0.029	0.071	0.044	0.085	0.1	0.053
Meat and meat products	Kidney (Mammals)	R; S	N		S2	15	a	0.15	0.012	0.016	0.014	0.035	0.044	0.03
Meat and meat products	Liver sausage (pig, beef)	N; P; S		O	S1	15	a	0.882085	0.00749186	0.0169381	0.0224756	0.26645	0.361564	0.207166
Meat and meat products	Liver sausage (pig, beef)	N; P; S		C	S1	15	a	0.164686	0.0039604	0.0105611	0.0155116	0.0435644	0.060066	0.0310231
Meat and meat products	Liver sausage (pig, beef)	N; P; S		O	S2	15	a	0.254897	0.00307494	0.0173902	0.0135659	0.0754393	0.0989147	0.0465116
Meat and meat products	Liver sausage (pig, beef)	N; P; S		C	S2	15	a	0.110512	0.00431267	0.00943396	0.00943396	0.0296496	0.0404313	0.0196765
Meat and meat products	Liver sausage (poultry)	N				20	a	0.115794	0.0336979	0.00752604	0.00726562	0.0230859	0.0300521	0.0141667
Meat and meat products	Minced meat (pork)	N				20	a	0.0517976	0.00252996	0.00386152	0.00426099	0.0133156	0.0185087	0.00932091
Meat and meat products	Minced meat (pork, beef)	R; S	E		S1	15	a	0.215556	0.006	0.0104444	0.00733333	0.0622222	0.0866667	0.0422222
Meat and meat products	Minced meat (pork, beef)	R; S	E		S2	15	a	0.217031	0.00262009	0.00240175	0.00436681	0.0633188	0.0960699	0.0458515
Meat and meat products	Minced meat (pork, beef)	R; S	S		S1	15	a	0.251509	0.00402414	0.00643863	0.00704225	0.0724346	0.112676	0.0503018
Meat and meat products	Minced meat (pork, beef)	R; S	S		S2	15	a	0.238384	0.00181818	0.0030303	0.00383838	0.0747475	0.107071	0.0484848
Meat and meat products	Minced meat (pork, beef)	R; S	W		S1	15	a	0.30303	0.00383838	0.00505051	0.00525253	0.0909091	0.137374	0.0606061
Meat and meat products	Minced meat (pork, beef)	R; S	W		S2	15	a	0.231602	0.0025974	0.00367965	0.00411255	0.0670996	0.108225	0.047619
Meat and meat products	Minced meat (pork, beef)	R; S	N		S1	15	a	0.292017	0.00483193	0.00609244	0.00546218	0.0861345	0.130252	0.0609244
Meat and meat products	Minced meat (pork, beef)	R; S	N		S2	15	a	0.280876	0.00199203	0.00278884	0.00458167	0.0876494	0.129482	0.0557769
Meat and meat products	Mortadella (poultry)	N				20	a	0.176238	0.0217822	0.0039604	0.00613861	0.0435644	0.0613861	0.0415842
Meat and meat products	Pate	N				20	a	0.152174	0.00603865	0.00772947	0.00942029	0.0434783	0.057971	0.0289855
Meat and meat products	Pig liver	N; P; S		O	S1	15	a	0.59	0.02	0.032	0.034	0.18	0.21	0.11
Meat and meat products	Pig liver	N; P; S		O	S2	15	a	0.3	0.012	0.021	0.019	0.09	0.11	0.044
Meat and meat products	Pig liver	R; P; S	E	C	S1	15	a	0.490566	0.0311321	0.0433962	0.0471698	0.132075	0.150943	0.0943396
Meat and meat products	Pig liver	R; P; S	E	C	S2	15	a	0.19	0.018	0.033	0.02	0.039	0.059	0.019
Meat and meat products	Pig liver	R; P; S	S	C	S1	15	a	0.481132	0.0245283	0.0528302	0.0716981	0.132075	0.132075	0.0575472
Meat and meat products	Pig liver	R; P; S	S	C	S2	15	a	0.17	0.016	0.024	0.014	0.042	0.056	0.019
Meat and meat products	Pig liver	R; P; S	W	C	S1	15	a	0.23	0.024	0.033	0.022	0.058	0.069	0.029
Meat and meat products	Pig liver	R; P; S	W	C	S2	15	a	0.5	0.033	0.057	0.043	0.14	0.15	0.078
Meat and meat products	Pig liver	R; P; S	N	C	S1	15	a	0.87	0.022	0.15	0.15	0.23	0.24	0.076
Meat and meat products	Pig liver	R; P; S	N	C	S2	15	a	0.24	0.017	0.028	0.021	0.062	0.077	0.033
Meat and meat products	Pork meat	N; P		O		15	a	0.166667	0.00202381	0.00321429	0.00464286	0.0511905	0.0690476	0.0357143
Meat and meat products	Pork meat	R; P	E	C		15	a	0.287895	0.0294438	0.0305344	0.0305344	0.0632497	0.0839695	0.0523446
Meat and meat products	Pork meat	R; P	S	C		15	a	0.0257848	0.00302691	0.00414798	0.00269058	0.00504484	0.00695067	0.00358744
Meat and meat products	Pork meat	R; P	W	C		15	a	0.0392365	0.00657476	0.0078473	0.00604454	0.00615058	0.0088017	0.00392365
Meat and meat products	Pork meat	R; P	N	C		15	a	0.0443491	0.00572246	0.00615165	0.00886981	0.00772532	0.0108727	0.0055794
Meat and meat products	Pork schnitzel, breaded	N				20	a	0.0589812	0.00455764	0.00670241	0.00670241	0.0134048	0.0201072	0.00764075
Meat and meat products	Poultry liver	N; P		O		15	a	0.293	0.028	0.042	0.039	0.063	0.078	0.043
Meat and meat products	Poultry liver	N; P		C		15	a	0.2	0.036	0.036	0.024	0.035	0.049	0.019
Meat and meat products	Salami-type sausage (pork, beef)	N; P		O		15	a	0.895973	0.00536913	0.0147651	0.0211409	0.295302	0.389262	0.171141
Meat and meat products	Salami-type sausage (pork, beef)	N; P		C		15	a	0.120879	0.00384615	0.00741758	0.00934066	0.032967	0.0467033	0.0222527
Meat and meat products	Salami-type sausage (poultry)	N				20	a	0.0829103	0.0128596	0.00456853	0.00389171	0.0203046	0.0253807	0.0153976
Meat and meat products	Sheep liver	N; S			S1	15	a	10.7	0.044	0.061	0.038	2.01	7.02	1.55
Meat and meat products	Sheep liver	N; S			S2	15	a	9.04295	0.029275	0.026125	0.0272	1.677	6.05875	1.2245
Meat and meat products	Sheep meat	N				20	a	0.29354	0.0100621	0.0042236	0.00459627	0.036646	0.17764	0.0603727
Meat and meat products	Turkey meat	N; P		O		15	a	0.0103745	0.00154352	0.00118927	0.00101215	0.00227733	0.00303644	0.00144231
Meat and meat products	Turkey meat	N; P		C		15	a	0.00807156	0.00162263	0.00101935	0.000811317	0.00145621	0.00218431	0.000977741
Meat and meat products	Wild boar meat	N				20	a	0.772608	0.00268676	0.00294889	0.0095675	0.228702	0.378768	0.150066
Fish, seafood and invertebrates	Carp	R	E			15	a	3.97	1.39	0.46	0.38	0.57	0.88	0.3
Fish, seafood and invertebrates	Carp	R	S			15	a	2.73	0.1	0.15	0.36	0.64	1.06	0.42
Fish, seafood and invertebrates	Carp	R	W			15	a	1.61	0.062	0.09	0.26	0.38	0.6	0.22
Fish, seafood and invertebrates	Carp	R	N			15	a	1.16	0.094	0.084	0.17	0.27	0.42	0.12
Fish, seafood and invertebrates	Cod	N				20	a	0.3	0.011	0.024	0.039	0.079	0.12	0.021
Fish, seafood and invertebrates	Cod liver	N				20	a	86.5787	2.55933	8.04833	12.53	22.1533	33.8	7.48433
Fish, seafood and invertebrates	Eel	N				20	a	40.478	0.5472	2.6635	3.864	10.59	16.89	5.9235
Fish, seafood and invertebrates	Eel, smoked	N				20	a	3.7562	0.11645	0.34305	0.36545	0.9505	1.5365	0.44425
Fish, seafood and invertebrates	Fish filet dish, gratinated	N				20	a	0.067	0.0042	0.0081	0.011	0.015	0.024	0.0056
Fish, seafood and invertebrates	Fish fingers	N				20	a	0.052	0.0055	0.00985	0.0087	0.0098	0.014	0.0041
Fish, seafood and invertebrates	Halibut	N				20	a	2.92	0.16	0.48	0.48	0.61	1.02	0.18
Fish, seafood and invertebrates	Halibut, smoked	N				20	a	4.28	0.26	0.67	0.65	0.83	1.57	0.3
Fish, seafood and invertebrates	Herring, canned in sauce	N				20	a	4.33	0.16	0.41	0.84	1.02	1.65	0.25
Fish, seafood and invertebrates	Herring, fried herring	N				20	a	5.14	0.19	0.45	0.96	1.22	1.98	0.33
Fish, seafood and invertebrates	Herring, pickled (Roll mops)	N				20	a	5.01	0.15	0.34	0.86	1.25	2.11	0.29
Fish, seafood and invertebrates	Herring, pickled, young salted herring, Bismarck herring	N				20	a	4.24275	0.1652	0.43975	0.8637	1.017	1.535	0.2221
Fish, seafood and invertebrates	Herring, smoked	N				20	a	4.72	0.16	0.5	0.96	1.08	1.71	0.3
Fish, seafood and invertebrates	Mussels	N				20	a	4.48	0.071	0.19	0.77	1.13	2.23	0.095
Fish, seafood and invertebrates	Ocean perch	N				20	a	2.11	0.068	0.24	0.4	0.49	0.74	0.19
Fish, seafood and invertebrates	Plaice/sole	N				20	a	2.04	0.044	0.11	0.28	0.58	0.92	0.11
Fish, seafood and invertebrates	Pollock, Alaska pollock	N				20	a	0.45	0.011	0.033	0.073	0.12	0.18	0.035
Fish, seafood and invertebrates	Salmon	N				20	a	2.45	0.086	0.21	0.43	0.56	0.92	0.24
Fish, seafood and invertebrates	Salmon, smoked	N				20	a	1.56	0.048	0.14	0.29	0.36	0.59	0.14
Fish, seafood and invertebrates	Shrimps/prawns	N				20	a	0.074	0.0023	0.0037	0.0088	0.015	0.03	0.014
Fish, seafood and invertebrates	Spiny dogfish, smoked	N				20	a	190	1.63	5.96	22	47.9	94.9	17.6
Fish, seafood and invertebrates	Squid/octopus	N				20	a	0.056	0.0023	0.003	0.0042	0.014	0.023	0.0098
Fish, seafood and invertebrates	Striped catfish	N				20	a	0.023	0.0048	0.0051	0.0046	0.0032	0.0041	0.0016
Fish, seafood and invertebrates	Trout	R	E			15	a	2.39	0.062	0.2	0.34	0.54	0.996	0.25
Fish, seafood and invertebrates	Trout	R	S			15	a	2.21	0.083	0.18	0.32	0.5	0.89	0.24
Fish, seafood and invertebrates	Trout	R	W			15	a	1.72	0.059	0.13	0.27	0.4	0.68	0.17
Fish, seafood and invertebrates	Trout	R	N			15	a	2.17	0.097	0.31	0.33	0.46	0.77	0.2
Fish, seafood and invertebrates	Trout, smoked	R	E			15	a	1	0.037	0.086	0.16	0.23	0.39	0.1
Fish, seafood and invertebrates	Trout, smoked	R	S			15	a	1.01645	0.05025	0.0909	0.15555	0.22415	0.39075	0.10485
Fish, seafood and invertebrates	Trout, smoked	R	W			15	a	0.9924	0.0498	0.0974	0.15795	0.208	0.3807	0.09855
Fish, seafood and invertebrates	Trout, smoked	R	N			15	a	1.13	0.042	0.1	0.19	0.25	0.43	0.11
Fish, seafood and invertebrates	Tuna	N				20	c	0.068	0.0015	0.0043	0.0074	0.014	0.026	0.015
Fish, seafood and invertebrates	Tuna, canned in oil	N				20	a	0.03	0.0027	0.0046	0.0046	0.0047	0.0083	0.0052
Fish, seafood and invertebrates	Tuna, canned in sauce or own juice	N				20	a	0.023	0.002	0.0045	0.0027	0.0032	0.0066	0.0038
Fish, seafood and invertebrates	Tuna, smoked	N				20	a	0.05	0.0048	0.012	0.0079	0.006	0.011	0.0084
Milk and dairy products	Buttermilk	N				20	a	0.0115	0.00115	0.00235	0.0013	0.0024	0.0031	0.0011
Milk and dairy products	Coffee cream	N				20	a	0.335987	0.00269108	0.00461783	0.00434713	0.108726	0.154634	0.0610032
Milk and dairy products	Condensed milk	N				20	a	0.168806	0.00204279	0.00398206	0.0026294	0.0544859	0.0767426	0.028951
Milk and dairy products	Cow milk, plain	N; P; S		O	S1	15	a	0.033	0.000625	0.00125	0.001	0.01075	0.0155	0.004
Milk and dairy products	Cow milk, plain	N; P; S		O	S2	15	a	0.0285277	0.000449505	0.000652174	0.000989188	0.00857005	0.0135889	0.00427789
Milk and dairy products	Cow milk, plain	N; P		C		15	a	0.023857	0.000382838	0.000521012	0.00089681	0.00738812	0.0109826	0.00368581
Milk and dairy products	Cream cheese	N				20	a	0.260042	0.00232558	0.0038055	0.005074	0.0866808	0.120507	0.0443975
Milk and dairy products	Cream cheese product	N				20	a	0.0658174	0.000530786	0.000615711	0.00127389	0.0233546	0.0318471	0.0110403
Milk and dairy products	Cream cheese with herbs	N				20	a	0.273973	0.00342466	0.00502283	0.00913242	0.086758	0.125571	0.043379
Milk and dairy products	Cream, plain	N; P; S		O	S1	15	a	0.630845	0.00397482	0.00922662	0.0093705	0.207086	0.300827	0.10036
Milk and dairy products	Cream, plain	N; P; S		O	S2	15	a	0.547692	0.00338462	0.00523077	0.00830769	0.175385	0.261538	0.0923077
Milk and dairy products	Cream, plain	N; P		C		15	a	0.867647	0.00529412	0.00768908	0.0111765	0.282353	0.397773	0.163319
Milk and dairy products	Emmental cheese	N				20	a	0.512651	0.00246988	0.0038253	0.00680723	0.167349	0.246958	0.0852711
Milk and dairy products	Firm/semi-hard cheese	N; P; S		O	S1	15	a	0.493261	0.00296496	0.00431267	0.00700809	0.161725	0.239892	0.0781671
Milk and dairy products	Firm/semi-hard cheese	N; P; S		O	S2	15	a	0.153131	0.00105248	0.00144606	0.002	0.0510962	0.0717959	0.0257405
Milk and dairy products	Firm/semi-hard cheese	N; P		C		15	a	0.121127	0.00125967	0.00225691	0.00374862	0.0395166	0.0536188	0.0207265
Milk and dairy products	Flavoured milk	N; P; S		O	S1	15	a	0.050165	0.000858086	0.00149615	0.00127613	0.0162816	0.0231023	0.0070407
Milk and dairy products	Flavoured milk	N; P; S		O	S2	15	a	0.0178782	0.000601602	0.000866056	0.00109038	0.00538661	0.0073463	0.00258708
Milk and dairy products	Flavoured milk	N; P		C		20	a	0.0321482	0.00222022	0.00489799	0.00255026	0.00726673	0.0110366	0.00417642
Milk and dairy products	Goat cheese	N				20	a	0.0491803	0.00491803	0.00153005	0.00226776	0.0112022	0.0221311	0.0079235
Milk and dairy products	Ice cream, milk-based	N				20	a	0.0553736	0.00401563	0.00421307	0.00218182	0.0151286	0.0219616	0.00787287
Milk and dairy products	Instant oat flakes in milk	N				20	a	0.0295	0.001375	0.001825	0.0013	0.0085	0.012	0.0045
Milk and dairy products	Processed cheese	N				20	a	0.0405405	0.000675676	0.00106178	0.00104247	0.0138996	0.0181467	0.00637066
Milk and dairy products	Pudding	N				20	a	0.0785158	0.00196802	0.00457155	0.00170972	0.0234727	0.0341984	0.0126076
Milk and dairy products	Quark	N; P; S		O	S1	15	a	0.0551121	0.00163436	0.004561	0.00125428	0.0159635	0.0243254	0.00760167
Milk and dairy products	Quark	N; P; S		O	S2	15	a	0.0384373	0.000609116	0.0015963	0.000903172	0.0119723	0.0176434	0.00567108
Milk and dairy products	Quark	N; P		C		15	a	0.037206	0.000864138	0.00144023	0.00146423	0.0112818	0.0160826	0.006241
Milk and dairy products	Quark dessert, flavoured	N				20	a	0.0211124	0.00102307	0.00139509	0.00102307	0.00576637	0.00883557	0.0030692
Milk and dairy products	Quark with herbs	N				20	a	0.153738	0.00244264	0.00418949	0.0026869	0.0473131	0.0690748	0.0280607
Milk and dairy products	Sheep cheese	N				20	a	0.0427136	0.00427136	0.00120603	0.0020603	0.00678392	0.0201005	0.00753769
Milk and dairy products	Soft-ripened cheese	N				20	a	0.381897	0.00201149	0.00318966	0.00545977	0.124713	0.18319	0.0631897
Milk and dairy products	Yoghurt, cow milk, plain	N; P; S		O	S1	15	a	0.040204	0.000660066	0.00114011	0.000990099	0.0132013	0.0181518	0.00615062
Milk and dairy products	Yoghurt, cow milk, plain	N; P; S		O	S2	15	a	0.03276	0.03276	0.001456	0.003367	0.001274	0.00846301	0.013468
Milk and dairy products	Yoghurt, cow milk, plain	N; P		C		15	a	0.025611	0.000793032	0.00156006	0.000780031	0.00806032	0.0109204	0.00351014
Milk and dairy products	Yoghurt/yoghurt drink, cow milk, flavoured	N; P; S		O	S1	15	a	0.0646878	0.00224027	0.00588071	0.00196024	0.0190423	0.0274433	0.00812097
Milk and dairy products	Yoghurt/yoghurt drink, cow milk, flavoured	N; P; S		O	S2	15	a	0.0586611	0.000874166	0.0010352	0.00140327	0.0181735	0.0271452	0.00989188
Milk and dairy products	Yoghurt/yoghurt drink, cow milk, flavoured	N; P		C		15	a	0.0298257	0.000693132	0.000924176	0.00109221	0.00882168	0.0132325	0.00504096
Eggs and egg products	Hen egg	N; P		O		15	a	0.0844828	0.0116633	0.00334686	0.00294118	0.0221095	0.0324544	0.0119675
Eggs and egg products	Hen egg	R; P	E	C		15	a	0.0565611	0.0102941	0.0040724	0.00452489	0.0124434	0.0158371	0.0100679
Eggs and egg products	Hen egg	R; P	S	C		15	a	0.03602	0.0082	0.0017	0.00149	0.008095	0.01156	0.004975
Eggs and egg products	Hen egg	R; P	W	C		15	a	0.0948746	0.0141767	0.00654308	0.00697928	0.0218103	0.0305344	0.0152672
Eggs and egg products	Hen egg	R; P	N	C		15	a	0.052521	0.0105042	0.00241597	0.00189076	0.0115546	0.0178571	0.00840336
Eggs and egg products	Hen egg, pan-fried	N; P		O		15	a	0.0706959	0.0130228	0.00641634	0.00275666	0.0170679	0.021809	0.00901057
Eggs and egg products	Hen egg, pan-fried	R; P	E	C		15	a	0.126095	0.0210158	0.0162872	0.0192644	0.0227671	0.0315236	0.0150613
Eggs and egg products	Hen egg, pan-fried	R; P	S	C		15	a	0.0510535	0.00988655	0.0047812	0.00267423	0.01094	0.0140194	0.00907618
Eggs and egg products	Hen egg, pan-fried	R; P	W	C		15	a	0.153489	0.0291484	0.0200824	0.0272711	0.0261996	0.0361447	0.0146429
Eggs and egg products	Hen egg, pan-fried	R; P	N	C		15	a	0.0602151	0.0141935	0.00387097	0.0027957	0.0135484	0.0178495	0.00795699
Sugar, confectionery and water-based sweet desserts	Candied fruits	N				20	a	0.074	0.012	0.015	0.0091	0.012	0.02	0.0063
Sugar, confectionery and water-based sweet desserts	Chewing gums	N				20	a	0.07	0.013	0.02	0.0155	0.0079	0.011	0.003*
Sugar, confectionery and water-based sweet desserts	Chocolate bar	N				20	a	0.07057	0.00415	0.00949	0.00888	0.01603	0.02346	0.00856
Sugar, confectionery and water-based sweet desserts	Chocolate-coated marshmallow treats	N				20	a	0.001*	0.0001*	0.0001*	0.0001*	0.0001*	0.0001*	0.0002*
Sugar, confectionery and water-based sweet desserts	Dark chocolate	N				20	a	0.0709	0.00733333	0.0177	0.00643333	0.0141267	0.0177667	0.008*
Sugar, confectionery and water-based sweet desserts	Filled chocolate	N				20	a	0.1365	0.00819	0.01323	0.01236	0.03438	0.04654	0.0218
Sugar, confectionery and water-based sweet desserts	Honey	N; P		O		15	a	0.0067	0.0012	0.0013	0.0013	0.001	0.0012	0.0007
Sugar, confectionery and water-based sweet desserts	Honey	N; P		C		15	a	0.0057	0.0009	0.0011	0.001	0.0008	0.0012	0.0007
Sugar, confectionery and water-based sweet desserts	Milk chocolate	N; P		O		15	a	0.2356	0.0103	0.0284	0.0323	0.0558	0.081	0.0278
Sugar, confectionery and water-based sweet desserts	Milk chocolate	N; P		C		15	a	0.1388	0.0064	0.0113	0.0102	0.0361	0.0531	0.0217
Sugar, confectionery and water-based sweet desserts	Nut nougat cream, chocolate cream	N				20	a	0.0363	0.0038	0.006	0.0077	0.0064	0.0092	0.0032
Sugar, confectionery and water-based sweet desserts	Pralines	N				20	a	0.0826	0.0074	0.0114	0.0112	0.0182	0.0252	0.0092
Animal and vegetable fats and oils	Butter	N; P; S		O	S1	15	a	1.28	0.0058	0.0067	0.016	0.41	0.63	0.21
Animal and vegetable fats and oils	Butter	N; P; S		O	S2	15	a	1.26718	0.0110662	0.0163866	0.0262815	0.378878	0.636769	0.197324
Animal and vegetable fats and oils	Butter	N; P		C		15	a	0.99126	0.00712598	0.00703937	0.0115512	0.29963	0.483685	0.18222
Animal and vegetable fats and oils	Butter (low fat)	N				20	a	0.873248	0.00528662	0.00611465	0.0115924	0.286879	0.419682	0.143694
Animal and vegetable fats and oils	Corn oil/maize-germ oil	N				15	a	0.0976	0.0116	0.0108	0.0177	0.0266	0.022	0.0089
Animal and vegetable fats and oils	Margarine	N; P		O		15	a	0.038	0.005	0.015	0.0064	0.0051	0.0058	0.0013
Animal and vegetable fats and oils	Margarine	N; P		C		15	a	0.029*	0.004*	0.005*	0.005*	0.005*	0.007*	0.0034
Animal and vegetable fats and oils	Margarine (low fat)	N				15	a	0.016*	0.002*	0.003*	0.003*	0.003*	0.004*	0.0016
Animal and vegetable fats and oils	Olive oil	N; P		O		15	a	0.09912	0.01637	0.01042	0.01774	0.01746	0.02739	0.00974
Animal and vegetable fats and oils	Olive oil	N; P		C		15	a	0.06224	0.01259	0.01033	0.01301	0.00902	0.01253	0.00476
Animal and vegetable fats and oils	Rapeseed oil	N				20	a	0.13155	0.00715	0.00945	0.02525	0.0317	0.03915	0.01885
Animal and vegetable fats and oils	Sunflower seed oil	N; P		O		15	a	0.03856	0.00687	0.00563	0.00799	0.00564	0.00875	0.00368
Animal and vegetable fats and oils	Sunflower seed oil	N; P		C		15	a	0.02041	0.00325	0.00286	0.00383	0.00389	0.00466	0.00192
Coffee, cocoa, tea and infusions	Cocoa beverage-preparation, instant (powder)	N				20	b	0.0306	0.0002*	0.009	0.0049	0.0027	0.0042	0.0014
Coffee, cocoa, tea and infusions	Cocoa powder	N				20	b	0.07615	0.01235	0.0299	0.0085	0.0071	0.01165	0.00705
Coffee, cocoa, tea and infusions	Coffee substitute, prepared with water	N				20	a	0.00119	0.00022	0.00029	0.00024	0.00016	0.00019	9e-05
Coffee, cocoa, tea and infusions	Coffee, prepared with water	N; P		O		15	a	0.00297	0.00054	0.00084	0.000515	0.000395	0.00053	0.00015
Coffee, cocoa, tea and infusions	Coffee, prepared with water	N; P		C		15	a	0.00205	0.00028	0.00036	0.00035	0.00037	0.00047	0.00022
Coffee, cocoa, tea and infusions	Fermented and non-fermented tea, prepared with water	N; P		O		15	a	0.00107	0.00021	0.00027	0.0002	0.00015	0.00016	8e-05
Coffee, cocoa, tea and infusions	Fermented and non-fermented tea, prepared with water	N; P		C		15	a	0.0037	0.00046	0.00118	0.00077	0.00044	0.00063	0.00021
Coffee, cocoa, tea and infusions	Instant coffee, prepared with water	N				20	a	0.00114	0.00021	0.00022	0.00021	0.00018	0.00023	9e-05
Coffee, cocoa, tea and infusions	Rooibos tea, prepared with water	N				20	a	0.0038	0.0006	0.0012	0.0006	0.0005	0.0007	0.0002
Alcoholic beverages	Beer	N; P		O		15	a	0.003	0.0005	0.0005	0.0007	0.0005	0.0006	0.0002
Alcoholic beverages	Beer	N; P		C		15	a	0.0044	0.0005	0.0008	0.0012	0.0008	0.0009	0.0002
Alcoholic beverages	Beer-based mixed drink	N				20	a	0.0026	0.0003	0.0004	0.0007	0.0004	0.0006	0.0002
Alcoholic beverages	Malt beer	N				20	a	0.0019	0.0003	0.0005	0.0004	0.0003	0.0003	0.0001
Alcoholic beverages	Mixed alcoholic drink (mixture of spirits with non-alcoholic drinks)	N				20	a	0.0053	0.0005	0.0005	0.0008	0.0013	0.0016	0.0006
Alcoholic beverages	Red wine	N; P		O		15	a	0.0023	0.0003	0.0006	0.0005	0.0004	0.0004	0.0001
Alcoholic beverages	Red wine	N; P		C		15	a	0.0078	0.0007	0.0009	0.001	0.0016	0.0021	0.0015
Alcoholic beverages	Spirit	N				20	a	0.0074	0.0008	0.0008	0.0016	0.0016	0.0018	0.0008
Alcoholic beverages	White wine, sparkling wine	N; P		O		15	a	0.0028	0.0005	0.0004	0.0006	0.0005	0.0006	0.0002
Alcoholic beverages	White wine, sparkling wine	N; P		C		15	a	0.002	0.0004	0.0003	0.0005	0.0003	0.0004	0.0001
Alcoholic beverages	Wine-based drink	N				20	a	0.005	0.0006	0.0006	0.0007	0.0009	0.0013	0.0009
Food products for infants and toddlers	Biscuits and rusks for infants and toddlers	N				20	a	0.04068	0.00385	0.00366	0.00306	0.00989	0.01446	0.00576
Food products for infants and toddlers	Fruit and vegetable juice and nectar specific for infants and toddlers	N				20	a	0.0029	0.0005	0.0007	0.0007	0.0004	0.0005	0.0001
Food products for infants and toddlers	Infant formulae, follow-on formulae for reconstitution with liquids (powder)	N; P		O		15	b	0.0213	0.0018	0.0036	0.0036	0.0042	0.0053	0.0028
Food products for infants and toddlers	Infant formulae, follow-on formulae for reconstitution with liquids (powder)	N; P		C		15	b	0.0196	0.0017	0.0029	0.003	0.0047	0.005	0.0023
Food products for infants and toddlers	Infusion and hot beverage for infants and toddlers	N				20	a	0.01	0.0007	0.0015	0.0017	0.0021	0.0028	0.0012
Food products for infants and toddlers	Instant milk cereals for reconstitution with liquids (powder)	N				20	b	0.02497	0.00235	0.00522	0.00435	0.00504	0.0056	0.00241
Food products for infants and toddlers	Mixed cereal porridge and infant formulae for reconstituiton with liquids (powder)	N; P		O		15	b	0.01779	0.00307	0.00401	0.0037	0.00259	0.00328	0.00114
Food products for infants and toddlers	Mixed cereal porridge and infant formulae for reconstituiton with liquids (powder)	N; P		C		15	b	0.02109	0.00512	0.00359	0.00363	0.00329	0.00454	0.00092
Food products for infants and toddlers	Ready-to-eat dairy-based meal for infants and toddlers	N				20	a	0.022	0.0011	0.0021	0.0012	0.0062	0.0085	0.0029
Food products for infants and toddlers	Ready-to-eat fruit-based meal for infants and toddlers	N; P		O		15	a	0.0153	0.00796	0.00406	0.00168	0.00062	0.00071	0.00027
Food products for infants and toddlers	Ready-to-eat fruit-based meal for infants and toddlers	N; P		C		15	a	0.00312	0.00047	0.00089	0.00071	0.00041	0.00047	0.00017
Food products for infants and toddlers	Ready-to-eat mixed meal for infants and toddlers	N; P		O		15	a	0.0714	0.0027	0.0044	0.0087	0.0181	0.0275	0.01
Food products for infants and toddlers	Ready-to-eat mixed meal for infants and toddlers	N; P		C		15	a	0.0155	0.0015	0.002	0.0027	0.0034	0.0045	0.0014
Food products for infants and toddlers	Ready-to-eat vegetable-based meal for infants and toddlers	N				20	a	0.0084	0.0009	0.00155	0.0011	0.00185	0.0022	0.0008
Food products for infants and toddlers	Simple cereals for reconstitution with liquids, millet porridge (powder)	N				20	b	0.0128	0.00182	0.0021	0.00304	0.00195	0.00288	0.00101
Products for non-standard diets and food imitates	Rice drink	N				20	a	0.00625	0.0006	0.0009	0.0013	0.00125	0.00165	0.00055
Products for non-standard diets and food imitates	Soya drink	N				20	a	0.0141	0.0017	0.0033	0.0023	0.0023	0.0034	0.0011
Products for non-standard diets and food imitates	Soya yoghurt and dessert	N				20	a	0.00326	0.00062	0.00091	0.00067	0.00032	0.00051	0.00023
Products for non-standard diets and food imitates	Textured soy protein	N				20	a	0.0231	0.0032	0.0059	0.0051	0.0029	0.0049	0.0011
Products for non-standard diets and food imitates	Tofu	N; P		O		15	a	0.009*	0.002*	0.004*	0.001*	0.001*	0.001*	0.0004*
Products for non-standard diets and food imitates	Tofu	N; P		C		15	a	0.006*	0.001*	0.002*	0.001*	0.001*	0.001*	0.0002*
Products for non-standard diets and food imitates	Vegetarian sandwich spread	N				20	a	0.003*	0.0004*	0.001*	0.0003*	0.0004*	0.0003*	0.001*
Products for non-standard diets and food imitates	Vegetarian sausage	N				20	a	0.066	0.0093	0.013	0.0107	0.012	0.0138	0.0072
Composite dishes	Beef roulade	N; P; S		O	S1	15	a	0.16315	0.00245	0.00485	0.00325	0.0462	0.0728	0.0336
Composite dishes	Beef roulade	N; P; S		O	S2	15	a	0.2583	0.00155	0.0045	0.01855	0.0761	0.10305	0.05445
Composite dishes	Beef roulade	R; P; S	E	C	S1	15	a	0.04705	0.00245	0.0034	0.0025	0.0124	0.0185	0.0078
Composite dishes	Beef roulade	R; P; S	E	C	S2	15	a	0.051	0.0009	0.0021	0.0025	0.015	0.022	0.0084
Composite dishes	Beef roulade	R; P; S	S	C	S1	15	a	0.087	0.0034	0.0054	0.0025	0.023	0.036	0.016
Composite dishes	Beef roulade	R; P; S	S	C	S2	15	a	0.048	0.0012	0.0018	0.0016	0.014	0.021	0.0089
Composite dishes	Beef roulade	R; P; S	W	C	S1	15	a	0.10895	0.0053	0.00685	0.0035	0.02845	0.0413	0.02355
Composite dishes	Beef roulade	R; P; S	W	C	S2	15	a	0.04	0.0018	0.002	0.0021	0.011	0.017	0.0061
Composite dishes	Beef roulade	R; P; S	N	C	S1	15	a	0.05595	0.00165	0.0023	0.00175	0.016	0.02435	0.0099
Composite dishes	Beef roulade	R; P; S	N	C	S2	15	a	0.065	0.001	0.0018	0.0016	0.02	0.029	0.012
Composite dishes	Bouillon (soup) with cereals	N				20	a	0.014	0.0012	0.0013	0.0009	0.0035	0.0052	0.0019
Composite dishes	Bouillon (soup) with liver dumplings/spaetzle	N				20	a	0.042	0.0012	0.0018	0.0013	0.015	0.015	0.0074
Composite dishes	Bouillon (soup) with pasta products	N				20	a	0.015	0.0023	0.0025	0.0025	0.0026	0.0032	0.0015
Composite dishes	Bouillon (soup) with vegetables	N				20	a	0.011	0.001	0.0014	0.001	0.0024	0.0035	0.0013
Composite dishes	Bread, gratinated	R	E			15	a	0.091	0.003	0.0031	0.0036	0.026	0.04	0.016
Composite dishes	Bread, gratinated	R	S			15	a	0.11	0.004	0.0063	0.004	0.03	0.046	0.018
Composite dishes	Bread, gratinated	R	W			15	a	0.1	0.0032	0.0056	0.0049	0.031	0.044	0.017
Composite dishes	Bread, gratinated	R	N			15	a	0.073	0.0026	0.0029	0.0028	0.021	0.03	0.013
Composite dishes	Burger	N				20	a	0.1597	0.002	0.00335	0.0021	0.04895	0.07135	0.03195
Composite dishes	Creamed spinach	N; P; S		O	S1	15	a	0.017	0.001	0.0016	0.0026	0.0041	0.0062	0.0019
Composite dishes	Creamed spinach	N; P; S		C	S1	15	a	0.014	0.0011	0.0018	0.0023	0.0029	0.0042	0.0012
Composite dishes	Creamed spinach	N; P; S		O	S2	15	a	0.03	0.0021	0.0037	0.0034	0.007	0.01	0.0034
Composite dishes	Creamed spinach	N; P; S		C	S2	15	a	0.036	0.0028	0.0049	0.0056	0.0078	0.012	0.0034
Composite dishes	Creamed vegetable mix	N; P; S		O	S1	15	a	0.06	0.0021	0.0053	0.002	0.017	0.024	0.0094
Composite dishes	Creamed vegetable mix	N; P; S		O	S2	15	a	0.13	0.003	0.0026	0.0038	0.042	0.058	0.022
Composite dishes	Creamed vegetable mix	R; P; S	E	C	S1	15	a	0.049	0.0014	0.0028	0.0021	0.014	0.021	0.0076
Composite dishes	Creamed vegetable mix	R; P; S	E	C	S2	15	a	0.076	0.0013	0.0025	0.0027	0.023	0.033	0.013
Composite dishes	Creamed vegetable mix	R; P; S	S	C	S1	15	a	0.06	0.0013	0.0019	0.0022	0.018	0.026	0.01
Composite dishes	Creamed vegetable mix	R; P; S	S	C	S2	15	a	0.065	0.0025	0.0055	0.0054	0.018	0.025	0.0093
Composite dishes	Creamed vegetable mix	R; P; S	W	C	S1	15	a	0.071	0.0044	0.0041	0.0043	0.018	0.028	0.012
Composite dishes	Creamed vegetable mix	R; P; S	W	C	S2	15	a	0.11	0.0025	0.0027	0.0043	0.033	0.047	0.018
Composite dishes	Creamed vegetable mix	R; P; S	N	C	S1	15	a	0.067	0.0013	0.001	0.0015	0.021	0.03	0.012
Composite dishes	Creamed vegetable mix	R; P; S	N	C	S2	15	a	0.062	0.0059	0.0048	0.0046	0.016	0.023	0.0082
Composite dishes	Doner kebab (bread, meat, salad and sauce)	R	E			15	a	0.0926	0.00625	0.00315	0.00165	0.02625	0.03845	0.01685
Composite dishes	Doner kebab (bread, meat, salad and sauce)	R	S			15	a	0.05455	0.0052	0.0033	0.0021	0.01415	0.02095	0.00885
Composite dishes	Doner kebab (bread, meat, salad and sauce)	R	W			15	a	0.0781	0.006	0.00605	0.005	0.0174	0.0301	0.01355
Composite dishes	Doner kebab (bread, meat, salad and sauce)	R	N			15	a	0.06	0.0055	0.0048	0.0028	0.016	0.021	0.01
Composite dishes	Goulash (pork, beef)	N; P; S		O	S1	15	a	0.0735	0.0033	0.00665	0.0022	0.0205	0.0305	0.0105
Composite dishes	Goulash (pork, beef)	N; P; S		C	S1	15	a	0.0475	0.00515	0.0145	0.00225	0.0083	0.012	0.0054
Composite dishes	Goulash (pork, beef)	N; P; S		O	S2	15	a	0.113933	0.0023	0.00326667	0.0032	0.0346333	0.0474333	0.0216
Composite dishes	Goulash (pork, beef)	N; P; S		C	S2	15	a	0.02	0.00105	0.00155	0.0015	0.0052	0.0075	0.00315
Composite dishes	Goulash soup	N				20	a	0.032	0.0012	0.0014	0.0009	0.0086	0.013	0.0064
Composite dishes	Gyros meat (pork)	N				20	a	0.038	0.0057	0.0068	0.0063	0.0064	0.0093	0.0032
Composite dishes	Kaiserschmarrn (pancake-like dessert)	R	E			15	a	0.099	0.0064	0.0073	0.01	0.025	0.036	0.015
Composite dishes	Kaiserschmarrn (pancake-like dessert)	R	S			15	a	0.16	0.0037	0.0037	0.0054	0.049	0.065	0.035
Composite dishes	Kaiserschmarrn (pancake-like dessert)	R	W			15	a	0.13	0.02	0.014	0.02	0.025	0.036	0.014
Composite dishes	Kaiserschmarrn (pancake-like dessert)	R	N			15	a	0.17	0.0054	0.0044	0.0043	0.054	0.071	0.031
Composite dishes	Lasagna with meat sauce	N; P		O		15	a	0.23	0.0038	0.0045	0.0045	0.071	0.11	0.038
Composite dishes	Lasagna with meat sauce	N; P		C		15	a	0.14	0.0047	0.008	0.0056	0.043	0.059	0.024
Composite dishes	Lasagna with vegetable-based sauce	N				20	a	0.09	0.004	0.0087	0.0045	0.023	0.036	0.013
Composite dishes	Legume (beans, lentils, peas) soup	N; P		O		15	a	0.018	0.0017	0.0025	0.0014	0.0039	0.0058	0.0025
Composite dishes	Legume (beans, lentils, peas) soup	N; P		C		15	a	0.016	0.0013	0.0022	0.0014	0.0035	0.0052	0.0021
Composite dishes	Meat and vegetable meal	N; S			S1	15	a	0.019	0.0013	0.0025	0.0016	0.0041	0.0064	0.0026
Composite dishes	Meat and vegetable meal	N; S			S2	15	a	0.075	0.0027	0.004	0.0021	0.02	0.028	0.017
Composite dishes	Meat and vegetable soup	N; P; S		O	S1	15	a	0.11	0.006	0.01	0.0022	0.027	0.045	0.017
Composite dishes	Meat and vegetable soup	N; P; S		C	S1	15	a	0.15	0.0038	0.0079	0.003	0.04	0.054	0.045
Composite dishes	Meat and vegetable soup	N; P; S		O	S2	15	a	0.067	0.0017	0.0018	0.0018	0.019	0.029	0.013
Composite dishes	Meat and vegetable soup	N; P; S		C	S2	15	a	0.12	0.0011	0.0016	0.0018	0.034	0.05	0.034
Composite dishes	Meatball	N; P		O		15	a	0.24	0.0028	0.0033	0.0056	0.075	0.1	0.049
Composite dishes	Meatball	R; P	E	C		15	a	0.0963	0.0058	0.0085	0.005	0.0252	0.0367	0.0149
Composite dishes	Meatball	R; P	S	C		15	a	0.07525	0.00245	0.00305	0.00455	0.02205	0.0296	0.01355
Composite dishes	Meatball	R; P	W	C		15	a	0.12	0.0045	0.0072	0.0051	0.035	0.05	0.024
Composite dishes	Meatball	R; P	N	C		15	a	0.13	0.0086	0.026	0.0086	0.027	0.038	0.017
Composite dishes	Minced meat stuffed pepper	R	E			15	a	0.073	0.0022	0.0045	0.0035	0.02	0.029	0.013
Composite dishes	Minced meat stuffed pepper	R	S			15	a	0.078	0.0018	0.0026	0.0027	0.024	0.033	0.014
Composite dishes	Minced meat stuffed pepper	R	W			15	a	0.095	0.0019	0.0027	0.0041	0.029	0.041	0.017
Composite dishes	Minced meat stuffed pepper	R	N			15	a	0.11	0.0038	0.0047	0.004	0.032	0.048	0.02
Composite dishes	Mushroom soup	R	E			15	a	0.064	0.0027	0.0062	0.003	0.018	0.024	0.01
Composite dishes	Mushroom soup	R	S			15	a	0.071	0.0046	0.0043	0.003	0.019	0.029	0.011
Composite dishes	Mushroom soup	R	W			15	a	0.08545	0.00355	0.0046	0.0036	0.0249	0.03545	0.01335
Composite dishes	Mushroom soup	R	N			15	a	0.082	0.0084	0.0065	0.0076	0.021	0.029	0.01
Composite dishes	Omelette with potatoes and bacon	N				20	a	0.036	0.0038	0.0033	0.0022	0.009	0.012	0.0058
Composite dishes	Omelette/scrambled egg	N; P		O		15	a	0.078	0.0091	0.0056	0.0029	0.02	0.029	0.011
Composite dishes	Omelette/scrambled egg	R; P	E	C		15	a	0.12925	0.01825	0.01615	0.0183	0.02725	0.03545	0.01385
Composite dishes	Omelette/scrambled egg	R; P	S	C		15	a	0.15	0.018	0.016	0.019	0.034	0.041	0.021
Composite dishes	Omelette/scrambled egg	R; P	W	C		15	a	0.18	0.025	0.015	0.019	0.04	0.054	0.023
Composite dishes	Omelette/scrambled egg	R; P	N	C		15	a	0.071	0.0089	0.0045	0.004	0.017	0.025	0.011
Composite dishes	Pasta, filled with meat mix	N				20	a	0.078	0.0043	0.0092	0.0048	0.019	0.029	0.013
Composite dishes	Pasta, filled with vegetable mix	N				20	a	0.04	0.0031	0.0047	0.0031	0.011	0.013	0.0053
Composite dishes	Pizza with fish/seafood topping	N				20	a	0.068	0.0036	0.0056	0.0039	0.018	0.027	0.011
Composite dishes	Pizza with meat	N; P		O		15	a	0.13	0.0033	0.0067	0.0091	0.036	0.052	0.021
Composite dishes	Pizza with meat	N; P		C		15	a	0.098	0.01	0.0098	0.01	0.024	0.031	0.013
Composite dishes	Pizza with vegetables	N; P		O		15	a	0.12	0.0058	0.01	0.011	0.03	0.042	0.017
Composite dishes	Pizza with vegetables	N; P		C		15	a	0.055	0.0022	0.0039	0.002	0.016	0.023	0.009
Composite dishes	Potato pancake/fritter	N				20	a	0.002*	0.0002*	0.0004*	0.0002*	0.0003*	0.0002*	0.0004*
Composite dishes	Potato soup	N; P; S		O	S1	15	a	0.016	0.0007	0.0014	0.0011	0.0043	0.0066	0.0021
Composite dishes	Potato soup	N; P; S		C	S1	15	a	0.02	0.0006	0.0009	0.001	0.0058	0.0082	0.0035
Composite dishes	Potato soup	N; P; S		O	S2	15	a	0.026	0.0012	0.0014	0.0015	0.0074	0.011	0.0037
Composite dishes	Potato soup	N; P; S		C	S2	15	a	0.019	0.0005	0.0011	0.0029	0.0037	0.0075	0.0028
Composite dishes	Potatoes, gratinated	N				20	a	0.087	0.0019	0.0025	0.002	0.028	0.038	0.014
Composite dishes	Potato-vegetable-based meal for infants and toddlers (self-prepared)	N; P; S		O	S1	15	a	0.013	0.0016	0.0022	0.0028	0.0028	0.0028	0.001
Composite dishes	Potato-vegetable-based meal for infants and toddlers (self-prepared)	N; P; S		O	S2	15	a	0.0084	0.001	0.0017	0.0015	0.0013	0.0023	0.0006
Composite dishes	Potato-vegetable-based meal for infants and toddlers (self-prepared)	R; P; S	E	C	S1	15	a	0.016	0.0034	0.0039	0.0041	0.0015	0.0021	0.0006
Composite dishes	Potato-vegetable-based meal for infants and toddlers (self-prepared)	R; P; S	E	C	S2	15	a	0.007	0.0013	0.0017	0.0013	0.0011	0.0011	0.0005
Composite dishes	Potato-vegetable-based meal for infants and toddlers (self-prepared)	R; P; S	S	C	S1	15	a	0.006	0.0013	0.0015	0.0012	0.0007	0.0009	0.0004
Composite dishes	Potato-vegetable-based meal for infants and toddlers (self-prepared)	R; P; S	S	C	S2	15	a	0.015	0.0024	0.0063	0.0025	0.0014	0.0015	0.0007
Composite dishes	Potato-vegetable-based meal for infants and toddlers (self-prepared)	R; P; S	W	C	S1	15	a	0.015	0.0035	0.0035	0.0039	0.0015	0.002	0.0005
Composite dishes	Potato-vegetable-based meal for infants and toddlers (self-prepared)	R; P; S	W	C	S2	15	a	0.0074	0.0015	0.0015	0.0012	0.0012	0.0014	0.0006
Composite dishes	Potato-vegetable-based meal for infants and toddlers (self-prepared)	R; P; S	N	C	S1	15	a	0.0082	0.0011	0.0012	0.0018	0.0015	0.0018	0.0008
Composite dishes	Potato-vegetable-based meal for infants and toddlers (self-prepared)	R; P; S	N	C	S2	15	a	0.014	0.0016	0.0035	0.002	0.0027	0.0034	0.001
Composite dishes	Potato-vegetable-meat-based meal for infants and toddlers (self-prepared)	N; P; S		O	S1	15	a	0.0088	0.0009	0.0016	0.0009	0.0016	0.0027	0.0011
Composite dishes	Potato-vegetable-meat-based meal for infants and toddlers (self-prepared)	N; P; S		O	S2	15	a	0.0096	0.0013	0.0027	0.0011	0.0016	0.0021	0.0008
Composite dishes	Potato-vegetable-meat-based meal for infants and toddlers (self-prepared)	R; P; S	E	C	S1	15	a	0.00946667	0.00166667	0.0023	0.000933333	0.00153333	0.00203333	0.001
Composite dishes	Potato-vegetable-meat-based meal for infants and toddlers (self-prepared)	R; P; S	E	C	S2	15	a	0.045	0.014	0.009	0.011	0.0039	0.006	0.0012
Composite dishes	Potato-vegetable-meat-based meal for infants and toddlers (self-prepared)	R; P; S	S	C	S1	15	a	0.019	0.0017	0.0022	0.0017	0.0043	0.0061	0.0032
Composite dishes	Potato-vegetable-meat-based meal for infants and toddlers (self-prepared)	R; P; S	S	C	S2	15	a	0.02	0.0023	0.0051	0.0029	0.0033	0.0046	0.0022
Composite dishes	Potato-vegetable-meat-based meal for infants and toddlers (self-prepared)	R; P; S	W	C	S1	15	a	0.0082	0.0006	0.0008	0.0006	0.002	0.0028	0.0014
Composite dishes	Potato-vegetable-meat-based meal for infants and toddlers (self-prepared)	R; P; S	W	C	S2	15	a	0.019	0.0015	0.0028	0.0025	0.0046	0.0055	0.0021
Composite dishes	Potato-vegetable-meat-based meal for infants and toddlers (self-prepared)	R; P; S	N	C	S1	15	a	0.016	0.0016	0.0025	0.0012	0.0035	0.0048	0.0023
Composite dishes	Potato-vegetable-meat-based meal for infants and toddlers (self-prepared)	R; P; S	N	C	S2	15	a	0.016	0.001	0.0012	0.0015	0.0044	0.0056	0.0027
Composite dishes	Poultry stew/soup	N				20	a	0.023	0.0025	0.002	0.0018	0.0053	0.0078	0.0036
Composite dishes	Poultry-based dish (ragout, fricassee)	N; P		O		15	a	0.03	0.0017	0.0019	0.0012	0.0082	0.012	0.0048
Composite dishes	Poultry-based dish (ragout, fricassee)	N; P		C		15	a	0.049	0.0026	0.0018	0.0016	0.015	0.02	0.0084
Composite dishes	Prepared meat salad	N				20	a	0.15	0.021	0.033	0.037	0.022	0.03	0.01
Composite dishes	Prepared pasta salad	N				20	a	0.021	0.0022	0.0032	0.003	0.0045	0.006	0.0025
Composite dishes	Prepared potato salad	N; P; S		O	S1	15	a	0.01	0.0011	0.0013	0.001	0.0022	0.003	0.0014
Composite dishes	Prepared potato salad	N; P; S		C	S1	15	a	0.0066	0.0007	0.0014	0.0007	0.0013	0.0018	0.0007
Composite dishes	Prepared potato salad	N; P; S		O	S2	15	a	0.033	0.0017	0.0014	0.0018	0.0094	0.013	0.0055
Composite dishes	Prepared potato salad	N; P; S		C	S2	15	a	0.0084	0.0008	0.0011	0.0012	0.0018	0.0025	0.001
Composite dishes	Rice and vegetable meal	N				20	a	0.03	0.0023	0.0058	0.0024	0.0069	0.0091	0.0035
Composite dishes	Rice pudding	N; P		O		15	a	0.0348	0.0011	0.0013	0.0016	0.0108	0.0147	0.0053
Composite dishes	Rice pudding	N; P		C		15	a	0.0354	0.0026	0.0046	0.0016	0.0091	0.0117	0.0058
Composite dishes	Rice, vegetable and meat meal	N				20	a	0.069	0.0022	0.0035	0.003	0.019	0.029	0.012
Composite dishes	Risotto	N				20	a	0.06	0.0033	0.0075	0.0027	0.015	0.022	0.0089
Composite dishes	Salad with dressing, diverse	N; P; S		O	S1	15	a	0.051	0.0037	0.0055	0.0059	0.011	0.019	0.0059
Composite dishes	Salad with dressing, diverse	N; P; S		O	S2	15	a	0.042	0.0032	0.003	0.0037	0.011	0.016	0.0051
Composite dishes	Salad with dressing, diverse	R; P; S	E	C	S1	15	a	0.026	0.0024	0.003	0.002	0.0058	0.0089	0.0034
Composite dishes	Salad with dressing, diverse	R; P; S	E	C	S2	15	a	0.052	0.0025	0.0034	0.0055	0.013	0.02	0.0072
Composite dishes	Salad with dressing, diverse	R; P; S	S	C	S1	15	a	0.034	0.0028	0.0023	0.0031	0.0076	0.012	0.0064
Composite dishes	Salad with dressing, diverse	R; P; S	S	C	S2	15	a	0.029	0.0022	0.0026	0.0029	0.0071	0.011	0.0037
Composite dishes	Salad with dressing, diverse	R; P; S	W	C	S1	15	a	0.042	0.0046	0.0051	0.0058	0.009	0.013	0.0048
Composite dishes	Salad with dressing, diverse	R; P; S	W	C	S2	15	a	0.051	0.0031	0.0018	0.0039	0.015	0.02	0.0078
Composite dishes	Salad with dressing, diverse	R; P; S	N	C	S1	15	a	0.05	0.0053	0.0076	0.0059	0.011	0.015	0.0058
Composite dishes	Salad with dressing, diverse	R; P; S	N	C	S2	15	a	0.042	0.0027	0.0025	0.0025	0.011	0.017	0.0068
Composite dishes	Soup garnishes	N				20	a	0.043	0.0071	0.0056	0.0057	0.0077	0.011	0.0056
Composite dishes	Sushi	N				20	a	0.2	0.011	0.021	0.038	0.042	0.072	0.019
Composite dishes	Tomato soup	N; S			S1	15	a	0.019	0.0022	0.0043	0.0031	0.0031	0.0042	0.0019
Composite dishes	Tomato soup	N; S			S2	15	a	0.0094	0.0014	0.0024	0.0016	0.0014	0.0019	0.0007
Composite dishes	Vegetable broth	N				20	a	0.024	0.0041	0.0059	0.0065	0.0026	0.0036	0.0011
Composite dishes	Vegetable soup	N; P; S		O	S1	15	a	0.031	0.0036	0.0073	0.0018	0.0063	0.0089	0.0034
Composite dishes	Vegetable soup	N; P; S		O	S2	15	a	0.038	0.001	0.0013	0.0015	0.012	0.016	0.0062
Composite dishes	Vegetable soup	R; P; S	E	C	S1	15	a	0.017	0.001	0.0006	0.0009	0.0053	0.007	0.0025
Composite dishes	Vegetable soup	R; P; S	E	C	S2	15	a	0.014	0.0006	0.0007	0.001	0.004	0.0054	0.0021
Composite dishes	Vegetable soup	R; P; S	S	C	S1	15	a	0.01	0.0011	0.0011	0.0008	0.0025	0.0034	0.0015
Composite dishes	Vegetable soup	R; P; S	S	C	S2	15	a	0.018	0.0006	0.0011	0.0012	0.0053	0.0072	0.0028
Composite dishes	Vegetable soup	R; P; S	W	C	S1	15	a	0.014	0.0013	0.0019	0.0015	0.0029	0.0042	0.0019
Composite dishes	Vegetable soup	R; P; S	W	C	S2	15	a	0.024	0.0006	0.001	0.001	0.007	0.01	0.0037
Composite dishes	Vegetable soup	R; P; S	N	C	S1	15	a	0.011	0.0008	0.0016	0.0008	0.0027	0.0036	0.0016
Composite dishes	Vegetable soup	R; P; S	N	C	S2	15	a	0.03	0.0011	0.0012	0.0014	0.0088	0.013	0.0051
Composite dishes	Vegetables, gratinated	N; P; S		O	S1	15	a	0.073	0.0019	0.002	0.0018	0.022	0.035	0.011
Composite dishes	Vegetables, gratinated	N; P; S		O	S2	15	a	0.12	0.0021	0.0042	0.0056	0.038	0.055	0.018
Composite dishes	Vegetables, gratinated	R; P; S	E	C	S1	15	a	0.066	0.002	0.0025	0.0021	0.019	0.029	0.011
Composite dishes	Vegetables, gratinated	R; P; S	E	C	S2	15	a	0.11	0.0024	0.0031	0.0053	0.035	0.048	0.019
Composite dishes	Vegetables, gratinated	R; P; S	S	C	S1	15	a	0.083	0.0031	0.0038	0.0037	0.023	0.035	0.013
Composite dishes	Vegetables, gratinated	R; P; S	S	C	S2	15	a	0.038	0.0009	0.0021	0.0043	0.011	0.015	0.005
Composite dishes	Vegetables, gratinated	R; P; S	W	C	S1	15	a	0.042	0.0014	0.002	0.0013	0.012	0.017	0.0077
Composite dishes	Vegetables, gratinated	R; P; S	W	C	S2	15	a	0.096	0.0026	0.0039	0.0078	0.029	0.039	0.013
Composite dishes	Vegetables, gratinated	R; P; S	N	C	S1	15	a	0.095	0.0034	0.0052	0.0024	0.029	0.04	0.016
Composite dishes	Vegetables, gratinated	R; P; S	N	C	S2	15	a	0.078	0.0036	0.0066	0.007	0.021	0.029	0.01
Composite dishes	Vegetables, mixed, fried	N; P; S		O	S1	15	a	0.016	0.0028	0.0049	0.0025	0.0018	0.003	0.0009
Composite dishes	Vegetables, mixed, fried	N; P; S		O	S2	15	a	0.01	0.0015	0.0017	0.0021	0.0018	0.0025	0.0007
Composite dishes	Vegetables, mixed, fried	R; P; S	E	C	S1	15	a	0.016	0.0036	0.0034	0.0043	0.0016	0.0026	0.0006
Composite dishes	Vegetables, mixed, fried	R; P; S	E	C	S2	15	a	0.02	0.0024	0.0022	0.0039	0.0045	0.0054	0.0015
Composite dishes	Vegetables, mixed, fried	R; P; S	S	C	S1	15	a	0.013	0.0027	0.0033	0.0029	0.0014	0.002	0.0005
Composite dishes	Vegetables, mixed, fried	R; P; S	S	C	S2	15	a	0.2	0.0015	0.021	0.055	0.049	0.059	0.014
Composite dishes	Vegetables, mixed, fried	R; P; S	W	C	S1	15	a	0.019	0.0044	0.0064	0.0039	0.0015	0.0018	0.0005
Composite dishes	Vegetables, mixed, fried	R; P; S	W	C	S2	15	a	0.015	0.0024	0.0026	0.003	0.0029	0.0035	0.001
Composite dishes	Vegetables, mixed, fried	R; P; S	N	C	S1	15	a	0.011	0.0018	0.0024	0.0015	0.002	0.0026	0.0011
Composite dishes	Vegetables, mixed, fried	R; P; S	N	C	S2	15	a	0.01	0.0016	0.0015	0.002	0.0019	0.0024	0.0008
Composite dishes	Veggie patty	N				20	a	0.031*	0.004*	0.005*	0.004*	0.006*	0.008*	0.004*
Seasoning, sauces and condiments	Brown sauce	N				20	a	0.024	0.0018	0.0027	0.0016	0.0061	0.0087	0.0033
Seasoning, sauces and condiments	Cheese sauce	N				20	a	0.38847	0.00557	0.00581	0.00589	0.12555	0.16684	0.07881
Seasoning, sauces and condiments	Minced meat sauce	N; S			S1	15	a	0.06	0.0008	0.001	0.0013	0.019	0.027	0.011
Seasoning, sauces and condiments	Minced meat sauce	N; S			S2	15	a	0.17	0.0026	0.0046	0.0044	0.052	0.073	0.034
Seasoning, sauces and condiments	Mustard	N				20	a	0.0071	0.0012	0.0014	0.0015	0.0011	0.0013	0.0006
Seasoning, sauces and condiments	Pesto	N				20	a	0.1	0.008	0.013	0.018	0.027	0.033	0.005
Seasoning, sauces and condiments	Salad dressing	N				20	a	0.058	0.006	0.0076	0.0087	0.014	0.017	0.005
Seasoning, sauces and condiments	Salt	N				20	a	0.0435	0.0021	0.005*	0.0089	0.01	0.0136	0.0037
Seasoning, sauces and condiments	Soy sauce	N				20	a	0.0022	0.0003	0.0002	0.0002	0.0005	0.0008	0.0002
Seasoning, sauces and condiments	Stock cube (bouillon cube)	N				20	a	0.01	0.0015	0.0027	0.0017	0.0014	0.002	0.0007
Seasoning, sauces and condiments	Tomato ketchup	N				20	a	0.00733	0.001	0.00239	0.00129	0.00095	0.00127	0.00043
Seasoning, sauces and condiments	Tomato sauce	N; S			S1	15	a	0.1619	0.04433	0.04764	0.02695	0.01407	0.02034	0.00857
Seasoning, sauces and condiments	Tomato sauce	N; S			S2	15	a	0.054	0.0074	0.0057	0.0082	0.012	0.016	0.0049
Seasoning, sauces and condiments	Vanilla sauce	N				20	a	0.03742	0.00077	0.00098	0.00116	0.0117	0.01637	0.00644
Seasoning, sauces and condiments	Vegetable sauce	N; S			S1	15	a	0.05	0.0008	0.0016	0.0011	0.016	0.022	0.0082
Seasoning, sauces and condiments	Vegetable sauce	N; S			S2	15	a	0.081	0.0012	0.0019	0.0022	0.026	0.036	0.014
Seasoning, sauces and condiments	White/bright sauce with bacon and Carbonara-like sauces	N				20	a	0.18	0.0059	0.0037	0.0043	0.056	0.079	0.031
Seasoning, sauces and condiments	White/bright sauce, flavoured with herbs, mushrooms or garlic	N				20	a	0.13	0.0025	0.002	0.0022	0.042	0.06	0.023
Seasoning, sauces and condiments	White/bright sauce, plain	N				20	a	0.22	0.0081	0.0035	0.0051	0.068	0.099	0.04
*Left-censored data were analysed using the upper bound scenario (results below LOQ were replaced by the value reported as LOQ).
LOQ: Limit of quantification
Differentiation: Subsamples were purchased according to the region (R), season (S), type of production (P) or only national (N).
Region: Differentiation between region east (E), south (S), west (W) and north (N).
Season: Differentiation between season 1 (S1) and season 2 (S2).
Production: Differentiation between conventional production (C) and organic production (O).
Preparation:
Subsamples were washed, peeled and chopped (e.g. fruit, vegetables, nuts) according to consumer habits in Germany, i.e. a pooled sample could contain subsamples treated differently.
a: Contains prepared subsamples. Preparation was realised in the BfR MEAL Study kitchen in Berlin, in artisan/industrial productions sites or in restaurants/takeaway shops/delivery services. Preparation means addition of liquid and/or further ingredients (e.g. onions, spices, fat) and/or application of heat treatment (e.g. heated, brewed, cooked, stewed, steamed, baked, fired, deep-fried, grilled…
b: Contains unprepared subsamples (e.g. no addition of liquid and/or further ingredients, no heat treatment).
c: Contains unprepared (e.g. no addition of liquid and/or further ingredients, no heat treatment applied) and prepared (e.g. addition of liquid and/or further ingredients, heat treatment applied) subsamples. The proportion for unprepared and prepared subsamples was determined based on consumer habits reported in surveys used as basis for the study.
