# Supplementary material for: Germany's first Total Diet Study - Occurrence of non-dioxin-like polychlorinated biphenyls and polybrominated diphenyl ethers in foods
Source: Food Chem X. 2024 Mar 11;22:101274. doi: 10.1016/j.fochx.2024.101274 (PMC10957405; doi:10.1016/j.fochx.2024.101274)
Supplement: Table S3: Differentiation of MEAL food pools with respective levels of ∑6 NDL-PCBs as well as levels of the single PCB congeners in ng/g fat. [file mmc6.xlsx]

## Sheet: Table S3
Table S3
Differentiation of MEAL food pools with respective levels of ∑6 NDL-PCBs as well as levels of the single PCB congeners in ng/g fat.
Main food group	MEAL food pool	Differentiation	Region	Produc-tion	Season	No. of sub-samples	Preparation	Upper bound results in ng/g fat
								∑6 NDL-PCBs	PCB 28	PCB 52	PCB 101	PCB 138	PCB 153	PCB 180
Meat and meat products	Blood sausage	N				20	a	0.3153	0.0148	0.0342	0.0298	0.0825	0.1028	0.0512
Meat and meat products	Bovine meat	N; P; S		O	S1	15	a	2.97	0.054	0.086	0.035	0.87	1.45	0.47
Meat and meat products	Bovine meat	N; P; S		O	S2	15	a	1.79185	0.0121	0.02485	0.0208	0.54455	0.8881	0.30145
Meat and meat products	Bovine meat	R; P; S	E	C	S1	15	a	1.7	0.025	0.036	0.023	0.52	0.75	0.34
Meat and meat products	Bovine meat	R; P; S	E	C	S2	15	a	1.25	0.0078	0.011	0.014	0.38	0.6	0.25
Meat and meat products	Bovine meat	R; P; S	S	C	S1	15	a	1.12	0.039	0.044	0.046	0.31	0.48	0.21
Meat and meat products	Bovine meat	R; P; S	S	C	S2	15	a	0.97655	0.01	0.0205	0.02555	0.28565	0.46455	0.1703
Meat and meat products	Bovine meat	R; P; S	W	C	S1	15	a	1.6	0.044	0.037	0.042	0.45	0.71	0.31
Meat and meat products	Bovine meat	R; P; S	W	C	S2	15	a	1.21	0.011	0.011	0.011	0.37	0.57	0.24
Meat and meat products	Bovine meat	R; P; S	N	C	S1	15	a	1.02	0.022	0.028	0.02	0.3	0.45	0.21
Meat and meat products	Bovine meat	R; P; S	N	C	S2	15	a	4.62	0.012	0.022	0.027	1.56	2.08	0.92
Meat and meat products	Bratwurst (pork)	N; P		O		15	a	0.87	0.022	0.031	0.046	0.25	0.37	0.15
Meat and meat products	Bratwurst (pork)	N; P		C		15	a	0.3065	0.0116	0.0251	0.0226	0.0783	0.1183	0.0506
Meat and meat products	Chicken meat	N; P		O		15	a	0.56	0.053	0.031	0.035	0.21	0.19	0.033
Meat and meat products	Chicken meat	R; P	E	C		15	a	0.26	0.075	0.032	0.024	0.042	0.056	0.029
Meat and meat products	Chicken meat	R; P	S	C		15	a	0.18	0.051	0.029	0.016	0.027	0.039	0.016
Meat and meat products	Chicken meat	R; P	W	C		15	a	0.24	0.073	0.025	0.021	0.044	0.053	0.021
Meat and meat products	Chicken meat	R; P	N	C		15	a	1.54	0.17	0.052	0.049	0.4	0.51	0.37
Meat and meat products	Coarse cooked sausage (e.g. Bierwurst, Jagdwurst)	N				20	a	0.484	0.0369	0.1036	0.0458	0.0954	0.1379	0.0644
Meat and meat products	Cooked cured meat (pork, e.g. Kasseler, boiled ham)	N				20	a	0.5028	0.0344	0.0624	0.0361	0.1202	0.1629	0.0868
Meat and meat products	Cooked Mettwurst sausage	N				20	a	0.66	0.014	0.033	0.039	0.18	0.26	0.13
Meat and meat products	Cooked sausage (pork, e.g. Wiener/frankfurter type)	N				20	a	0.4401	0.011	0.0244	0.0286	0.1177	0.1771	0.0813
Meat and meat products	Cooked sausage (poultry, e.g. Wiener/frankfurter type)	N				20	a	0.58	0.026	0.033	0.032	0.16	0.222	0.107
Meat and meat products	Corned pork, smoked, uncooked	N				20	a	0.3	0.018	0.028	0.03	0.084	0.1	0.042
Meat and meat products	Cured unripened uncooked sausage (e.g. Mettwurst, Teewurst)	N				20	a	0.39	0.019	0.039	0.031	0.1	0.14	0.064
Meat and meat products	Deer meat	N				20	a	2.414	0.131	0.06	0.076	0.567	1.07	0.51
Meat and meat products	Duck meat	N; P		O		15	a	0.79	0.068	0.056	0.051	0.19	0.29	0.14
Meat and meat products	Duck meat	N; P		C		15	a	0.231	0.048	0.027	0.019	0.044	0.065	0.028
Meat and meat products	Fine cooked sausage (e.g. Lyoner, Mortadella)	N; P		O		15	a	1.39	0.025	0.042	0.043	0.34	0.5	0.45
Meat and meat products	Fine cooked sausage (e.g. Lyoner, Mortadella)	N; P		C		15	a	0.5183	0.0158	0.0516	0.0365	0.1334	0.1913	0.0897
Meat and meat products	Ham, uncooked (pork)	N				20	a	0.044	0.0023	0.0047	0.0041	0.011	0.016	0.0063
Meat and meat products	Liver sausage (pig, beef)	N; P; S		O	S1	15	a	2.708	0.023	0.052	0.069	0.818	1.11	0.636
Meat and meat products	Liver sausage (pig, beef)	N; P; S		C	S1	15	a	0.499	0.012	0.032	0.047	0.132	0.182	0.094
Meat and meat products	Liver sausage (pig, beef)	N; P; S		O	S2	15	a	0.98645	0.0119	0.0673	0.0525	0.29195	0.3828	0.18
Meat and meat products	Liver sausage (pig, beef)	N; P; S		C	S2	15	a	0.41	0.016	0.035	0.035	0.11	0.15	0.073
Meat and meat products	Liver sausage (poultry)	N				20	a	0.44465	0.1294	0.0289	0.0279	0.08865	0.1154	0.0544
Meat and meat products	Minced meat (pork)	N				20	a	0.389	0.019	0.029	0.032	0.1	0.139	0.07
Meat and meat products	Minced meat (pork, beef)	R; S	E		S1	15	a	0.97	0.027	0.047	0.033	0.28	0.39	0.19
Meat and meat products	Minced meat (pork, beef)	R; S	E		S2	15	a	0.994	0.012	0.011	0.02	0.29	0.44	0.21
Meat and meat products	Minced meat (pork, beef)	R; S	S		S1	15	a	1.25	0.02	0.032	0.035	0.36	0.56	0.25
Meat and meat products	Minced meat (pork, beef)	R; S	S		S2	15	a	1.18	0.009	0.015	0.019	0.37	0.53	0.24
Meat and meat products	Minced meat (pork, beef)	R; S	W		S1	15	a	1.5	0.019	0.025	0.026	0.45	0.68	0.3
Meat and meat products	Minced meat (pork, beef)	R; S	W		S2	15	a	1.07	0.012	0.017	0.019	0.31	0.5	0.22
Meat and meat products	Minced meat (pork, beef)	R; S	N		S1	15	a	1.39	0.023	0.029	0.026	0.41	0.62	0.29
Meat and meat products	Minced meat (pork, beef)	R; S	N		S2	15	a	1.41	0.01	0.014	0.023	0.44	0.65	0.28
Meat and meat products	Mortadella (poultry)	N				20	a	0.89	0.11	0.02	0.031	0.22	0.31	0.21
Meat and meat products	Pate	N				20	a	0.63	0.025	0.032	0.039	0.18	0.24	0.12
Meat and meat products	Pork meat	N; P		O		15	a	1.4	0.017	0.027	0.039	0.43	0.58	0.3
Meat and meat products	Pork meat	R; P	E	C		15	a	2.64	0.27	0.28	0.28	0.58	0.77	0.48
Meat and meat products	Pork meat	R; P	S	C		15	a	0.23	0.027	0.037	0.024	0.045	0.062	0.032
Meat and meat products	Pork meat	R; P	W	C		15	a	0.37	0.062	0.074	0.057	0.058	0.083	0.037
Meat and meat products	Pork meat	R; P	N	C		15	a	0.31	0.04	0.043	0.062	0.054	0.076	0.039
Meat and meat products	Pork schnitzel, breaded	N				20	a	0.44	0.034	0.05	0.05	0.1	0.15	0.057
Meat and meat products	Salami-type sausage (pork, beef)	N; P		O		15	a	2.67	0.016	0.044	0.063	0.88	1.16	0.51
Meat and meat products	Salami-type sausage (pork, beef)	N; P		C		15	a	0.44	0.014	0.027	0.034	0.12	0.17	0.081
Meat and meat products	Salami-type sausage (poultry)	N				20	a	0.49	0.076	0.027	0.023	0.12	0.15	0.091
Meat and meat products	Sheep meat	N				20	a	2.363	0.081	0.034	0.037	0.295	1.43	0.486
Meat and meat products	Turkey meat	N; P		O		15	a	0.41	0.061	0.047	0.04	0.09	0.12	0.057
Meat and meat products	Turkey meat	N; P		C		15	a	0.388	0.078	0.049	0.039	0.07	0.105	0.047
Meat and meat products	Wild boar meat	N				20	a	11.79	0.041	0.045	0.146	3.49	5.78	2.29
Milk and dairy products	Coffee cream	N				20	a	2.11	0.0169	0.029	0.0273	0.6828	0.9711	0.3831
Milk and dairy products	Condensed milk	N				20	a	2.446	0.0296	0.0577	0.0381	0.7895	1.112	0.4195
Milk and dairy products	Cow milk, plain	N; P; S		O	S1	15	a	1.32	0.025	0.05	0.04	0.43	0.62	0.16
Milk and dairy products	Cow milk, plain	N; P; S		O	S2	15	a	1.2401	0.01954	0.02835	0.043	0.37254	0.59071	0.18596
Milk and dairy products	Cow milk, plain	N; P		C		15	a	1.0843	0.0174	0.02368	0.04076	0.33579	0.49916	0.16752
Milk and dairy products	Cream cheese	N				20	a	1.23	0.011	0.018	0.024	0.41	0.57	0.21
Milk and dairy products	Cream cheese product	N				20	a	0.31	0.0025	0.0029	0.006	0.11	0.15	0.052
Milk and dairy products	Cream cheese with herbs	N				20	a	1.2	0.015	0.022	0.04	0.38	0.55	0.19
Milk and dairy products	Cream, plain	N; P; S		O	S1	15	a	1.75375	0.01105	0.02565	0.02605	0.5757	0.8363	0.279
Milk and dairy products	Cream, plain	N; P; S		O	S2	15	a	1.78	0.011	0.017	0.027	0.57	0.85	0.3
Milk and dairy products	Cream, plain	N; P		C		15	a	2.065	0.0126	0.0183	0.0266	0.672	0.9467	0.3887
Milk and dairy products	Emmental cheese	N				20	a	1.702	0.0082	0.0127	0.0226	0.5556	0.8199	0.2831
Milk and dairy products	Firm/semi-hard cheese	N; P; S		O	S1	15	a	1.83	0.011	0.016	0.026	0.6	0.89	0.29
Milk and dairy products	Firm/semi-hard cheese	N; P; S		O	S2	15	a	0.52524	0.00361	0.00496	0.00686	0.17526	0.24626	0.08829
Milk and dairy products	Firm/semi-hard cheese	N; P		C		15	a	0.43848	0.00456	0.00817	0.01357	0.14305	0.1941	0.07503
Milk and dairy products	Flavoured milk	N; P; S		O	S1	15	a	2.28	0.039	0.068	0.058	0.74	1.05	0.32
Milk and dairy products	Flavoured milk	N; P; S		O	S2	15	a	2.0315	0.06836	0.09841	0.1239	0.61208	0.83476	0.29397
Milk and dairy products	Flavoured milk	N; P		C		20	a	2.143	0.148	0.3265	0.17	0.4844	0.7357	0.2784
Milk and dairy products	Goat cheese	N				20	a	0.18	0.018	0.0056	0.0083	0.041	0.081	0.029
Milk and dairy products	Ice cream, milk-based	N				20	a	0.77966	0.05654	0.05932	0.03072	0.21301	0.30922	0.11085
Milk and dairy products	Instant oat flakes in milk	N				20	a	1.18	0.055	0.073	0.052	0.34	0.48	0.18
Milk and dairy products	Processed cheese	N				20	a	0.21	0.0035	0.0055	0.0054	0.072	0.094	0.033
Milk and dairy products	Pudding	N				20	a	1.915	0.048	0.1115	0.0417	0.5725	0.8341	0.3075
Milk and dairy products	Quark	N; P; S		O	S1	15	a	1.45	0.043	0.12	0.033	0.42	0.64	0.2
Milk and dairy products	Quark	N; P; S		O	S2	15	a	1.83	0.029	0.076	0.043	0.57	0.84	0.27
Milk and dairy products	Quark	N; P		C		15	a	1.55	0.036	0.06	0.061	0.47	0.67	0.26
Milk and dairy products	Quark dessert, flavoured	N				20	a	2.27	0.11	0.15	0.11	0.62	0.95	0.33
Milk and dairy products	Quark with herbs	N				20	a	2.077	0.033	0.0566	0.0363	0.6392	0.9332	0.3791
Milk and dairy products	Sheep cheese	N				20	a	0.17	0.017	0.0048	0.0082	0.027	0.08	0.03
Milk and dairy products	Soft-ripened cheese	N				20	a	1.329	0.007	0.0111	0.019	0.434	0.6375	0.2199
Milk and dairy products	Yoghurt, cow milk, plain	N; P; S		O	S1	15	a	2.68	0.044	0.076	0.066	0.88	1.21	0.41
Milk and dairy products	Yoghurt, cow milk, plain	N; P; S		O	S2	15	a	3.6	0.16	0.37	0.14	0.93	1.48	0.51
Milk and dairy products	Yoghurt, cow milk, plain	N; P		C		15	a	1.97	0.061	0.12	0.06	0.62	0.84	0.27
Milk and dairy products	Yoghurt/yoghurt drink, cow milk, flavoured	N; P; S		O	S1	15	a	2.31	0.08	0.21	0.07	0.68	0.98	0.29
Milk and dairy products	Yoghurt/yoghurt drink, cow milk, flavoured	N; P; S		O	S2	15	a	2.55	0.038	0.045	0.061	0.79	1.18	0.43
Milk and dairy products	Yoghurt/yoghurt drink, cow milk, flavoured	N; P		C		15	a	1.42	0.033	0.044	0.052	0.42	0.63	0.24
Eggs and egg products	Hen egg	N; P		O		15	a	0.833	0.115	0.033	0.029	0.218	0.32	0.118
Eggs and egg products	Hen egg	R; P	E	C		15	a	0.5	0.091	0.036	0.04	0.11	0.14	0.089
Eggs and egg products	Hen egg	R; P	S	C		15	a	0.3602	0.082	0.017	0.0149	0.08095	0.1156	0.04975
Eggs and egg products	Hen egg	R; P	W	C		15	a	0.87	0.13	0.06	0.064	0.2	0.28	0.14
Eggs and egg products	Hen egg	R; P	N	C		15	a	0.5	0.1	0.023	0.018	0.11	0.17	0.08
Eggs and egg products	Hen egg, pan-fried	N; P		O		15	a	0.5065	0.0934333	0.0453333	0.0197	0.122833	0.1566	0.0646
Eggs and egg products	Hen egg, pan-fried	R; P	E	C		15	a	0.72	0.12	0.093	0.11	0.13	0.18	0.086
Eggs and egg products	Hen egg, pan-fried	R; P	S	C		15	a	0.315	0.061	0.0295	0.0165	0.0675	0.0865	0.056
Eggs and egg products	Hen egg, pan-fried	R; P	W	C		15	a	0.83805	0.15915	0.10965	0.1489	0.14305	0.19735	0.07995
Eggs and egg products	Hen egg, pan-fried	R; P	N	C		15	a	0.28	0.066	0.018	0.013	0.063	0.083	0.037
Animal and vegetable fats and oils	Butter	N; P; S		O	S1	15	a	1.2589	0.0058	0.0067	0.016	0.41	0.63	0.21
Animal and vegetable fats and oils	Butter	N; P; S		O	S2	15	a	1.28	0.01338	0.01986	0.031635	0.459505	0.771915	0.239615
Animal and vegetable fats and oils	Butter	N; P		C		15	a	1.5365	0.00905	0.00894	0.01467	0.38053	0.61428	0.23142
Animal and vegetable fats and oils	Butter (low fat)	N				20	a	1.371	0.0083	0.0096	0.0182	0.4504	0.6589	0.2256
Animal and vegetable fats and oils	Corn oil/maize-germ oil	N				15	a	0.0976	0.0116	0.0108	0.0177	0.0266	0.022	0.0089
Animal and vegetable fats and oils	Margarine	N; P		O		15	a	0.038	0.005	0.015	0.0064	0.0051	0.0058	0.0013
Animal and vegetable fats and oils	Margarine	N; P		C		15	a	0.0386	0.005*	0.006*	0.007*	0.007*	0.009*	0.005*
Animal and vegetable fats and oils	Margarine (low fat)	N				15	a	0.046	0.005*	0.008*	0.008*	0.008*	0.012*	0.005*
Animal and vegetable fats and oils	Olive oil	N; P		O		15	a	0.09912	0.01637	0.01042	0.01774	0.01746	0.02739	0.00974
Animal and vegetable fats and oils	Olive oil	N; P		C		15	a	0.06224	0.01259	0.01033	0.01301	0.00902	0.01253	0.00476
Animal and vegetable fats and oils	Rapeseed oil	N				20	a	0.1125	0.00726667	0.0095	0.0215	0.0256333	0.0317	0.0169
Animal and vegetable fats and oils	Sunflower seed oil	N; P		O		15	a	0.03856	0.00687	0.00563	0.00799	0.00564	0.00875	0.00368
Animal and vegetable fats and oils	Sunflower seed oil	N; P		C		15	a	0.02041	0.00325	0.00286	0.00383	0.00389	0.00466	0.00192
*Left-censored data were analysed using the upper bound scenario (results below LOQ were replaced by the value reported as LOQ).
LOQ: Limit of quantification
Differentiation: Subsamples were purchased according to the region (R), season (S), type of production (P) or only national (N).
Region: Differentiation between region east (E), south (S), west (W) and north (N).
Season: Differentiation between season 1 (S1) and season 2 (S2).
Production: Differentiation between conventional production (C) and organic production (O).
Preparation:
Subsamples were washed, peeled and chopped (e.g. fruit, vegetables, nuts) according to consumer habits in Germany, i.e. a pooled sample could contain subsamples treated differently.
a: Contains prepared subsamples. Preparation was realised in the BfR MEAL Study kitchen in Berlin, in artisan/industrial productions sites or in restaurants/takeaway shops/delivery services. Preparation means addition of liquid and/or further ingredients (e.g. onions, spices, fat) and/or application of heat treatment (e.g. heated, brewed, cooked, stewed, steamed, baked, fired, deep-fried, grilled…
