# Supplementary material for: Germany's first Total Diet Study - Occurrence of non-dioxin-like polychlorinated biphenyls and polybrominated diphenyl ethers in foods
Source: Food Chem X. 2024 Mar 11;22:101274. doi: 10.1016/j.fochx.2024.101274 (PMC10957405; doi:10.1016/j.fochx.2024.101274)
Supplement: Table S4: Mean upper bound levels of ∑6 NDL-PCBs, ∑9 PBDEs, ∑10 PBDEs as well as the fat content of MEAL foods from the main food group 'fish, seafood and invertebrates'. [file mmc7.xlsx]

## Sheet: Table S4
Table S4
Mean upper bound levels of ∑6 NDL-PCBs, ∑9 PBDEs, ∑10 PBDEs as well as the fat content of MEAL foods from the main food group 'fish, seafood and invertebrates'.
Sub food group	MEAL food	∑6 NDL-PCBs (ng/g wet weight)	∑9 PBDEs (pg/g wet weight)	∑10 PBDEs (pg/g wet weight)	Fat content (%)
Fish products	Cod liver (Gadus morhua)	86.6	6924	6978	65.9
	Fish fingers (Gadus chalcogrammus, Pangsianodon hypophthalmus)	0.052	8.415	29.715	14.7
	Fish filet dish, gratinated (Gadus chalcogrammus)	0.067	6.21	9.91	6.7
	Herring (Clupea harengus), canned in sauce	4.33	671.71	681.65	15.4
	Herring (Clupea harengus), fried herring	5.14	590.77	597.28	18.2
	Herring (Clupea harengus), pickled, young salted herring, Bismarck herring	4.24	545.075	573.94	11.6
	Herring (Clupea harengus), pickled (Roll mops)	5.01	636.46	644.54	9.3
	Tuna (Katsuwonus pelamis) canned in sauce or own juice	0.023	4.22	11.64	1.3
	Tuna (Katsuwonus pelamis), canned in oil	0.03	6.41	38.01	11
Freshwater fish	Striped catfish (Pangasianodon hypophthalmus)	0.023	25.2	60.2	7.3
	Carp (Cyprinus carpio)	2.37	51.3982	60.2	15.5
Marine fish	Cod (Gadus spp.)	0.3	12.27	18.77	4
	Plaice (Pleuronectes platessa, Lepidopsetta spp.)/sole (Solea solea)	2.04	170.08	176.82	9.1
	Halibut (Reinhardtius hippoglossoides, Hippoglossus hippoglossus)	2.92	139.67	149.07	14.1
	Halibut (Reinhardtius hippoglossoides, Hippoglossus hippoglossus), smoked	4.28	193.61	199.12	12.7
	Herring (Clupea harengus), smoked	4.72	588.67	597.67	16.3
	Ocean perch (Sebastes norvegicus)	2.11	183.67	191.19	7.9
	Pollock, Alaska pollock (Pollachius virens, Gadus chalcogrammus)	0.45	52.77	69.17	4.5
	Spiny dogfish (Squalus acanthias), smoked	190	11122	11137	24.1
	Tuna (Thunnus)	0.068	11.27	18.83	1.2
	Tuna (Thunnus), smoked	0.05	6.61	9.44	0.2
Migratory fish	Eel (Anguilla anguilla)	40.5	465.823	483.848	30.4
	Eel (Anguilla anguilla), smoked	3.76	217.3	225.31	23.6
	Salmon (Salmo salar)	2.45	274.64	284.32	14.4
	Salmon (Salmo salar, Oncorhynchus nerka), smoked	1.56	180.35	183.56	7.2
	Trout (Salmo trutta, Oncorhynchus mykiss)	2.12	179.266	194	10.2
	Trout (Salmo trutta, Oncorhynchus mykiss), smoked	1.04	108.101	115	4.8
Seafood and invertebrates	Mussels (Mytilus ssp., Mizuhopecten yessoensis, Placopecten magellanicus, Pecten sp., Crassostrea gigas)	4.48	62.82	82.62	/
	Shrimps (Litopenaeus vannamei, Pandalus borealis, Crangon crangon)/prawns (Metapanaeus affinis)	0.074	5.48	8.74	1.7
	Squid (Loligo spp., Illex argentinus)/octopus (Octopus spp.)	0.056	8.31	19.91	11.9
Left-censored data were analysed using the upper bound scenario. Results below the LOD were set to the value reported as the LOD. Results below the LOQ were set to the value reported as the LOQ.
LOD: Limit of detection
LOQ: Limit of quantification
∑6 NDL-PCBs: PCB 28, 52, 101, 138, 153, 180
∑9 PBDEs: BDE-28, -47, -49, -99, -100, -138, -153, -154, -183
∑10 PBDEs: BDE-28, -47, -49, -99, -100, -138, -153, -154, -183, -209
