# Supplementary material for: Germany's first Total Diet Study - Occurrence of non-dioxin-like polychlorinated biphenyls and polybrominated diphenyl ethers in foods
Source: Food Chem X. 2024 Mar 11;22:101274. doi: 10.1016/j.fochx.2024.101274 (PMC10957405; doi:10.1016/j.fochx.2024.101274)
Supplement: Table S5: Differentiation of MEAL food pools with respective upper bound levels of single congeners as well as modified lower bound and upper bound levels of ∑10 PBDEs and ∑9 PBDEs (without BDE-209) in pg/g wet weight. [file mmc8.xlsx]

## Sheet: Table S5
Table S5
Differentiation of MEAL food pools with respective upper bound levels of single congeners as well as modified lower bound and upper bound levels of ∑10 PBDEs and ∑9 PBDEs (without BDE-209) in pg/g wet weight.
Main food group	MEAL food pool	Differentiation	Region	Produc-tion	Season	No. of sub-samples	Preparation	BDE--28 UB	BDE--47 UB	BDE--49 UB	BDE--99 UB	BDE--100 UB	BDE--138 UB	BDE--153 UB	BDE--154 UB	BDE--183 UB	BDE--209 UB	∑10 PBDEs MLB	∑10 PBDEs UB	∑9 PBDEs MLB	∑9 PBDEs UB
Grain and grain-based products	Amaranth	N				20	b	0.160*	0.77	0.160*	0.500*	0.160*	0.160*	0.160*	0.160*	0.500*	34	35.09	36.73	1.09	2.73
Grain and grain-based products	Biscuits	N				20	a	0.160*	0.160*	0.500*	3.54	0.6748	55	4.0078	0.500*	0.6507	60	124.193	125.193	64.1933	65.1933
Grain and grain-based products	Biscuits with cocoa filling	N				20	a	0.160*	1.04	0.160*	3.94	0.500*	0.160*	0.500*	0.160*	0.87	23.1	29.27	30.59	6.17	7.49
Grain and grain-based products	Bread dumpling, Bohemian dumpling	N				20	a	0.160*	0.500*	0.160*	0.500*	0.160*	0.160*	0.160*	0.160*	0.160*	2.50*	1.32	4.62	0.32	2.12
Grain and grain-based products	Breakfast cereals	N				20	b	0.160*	0.7929	0.160*	1.4151	0.160*	0.160*	0.500*	0.500*	0.500*	27.7054	30.3934	32.0534	2.688	4.348
Grain and grain-based products	Buckwheat	N				20	b	0.160*	0.500*	0.160*	0.500*	0.160*	0.160*	0.160*	0.160*	0.160*	19	19.32	21.12	0.32	2.12
Grain and grain-based products	Cheese cake	R	E			15	a	0.160*	1.99	0.160*	2.52	0.5	0.160*	0.330*	0.500*	0.515	8.65	14.075	15.485	5.425	6.835
Grain and grain-based products	Cheese cake	R	S			15	a	0.160*	3.135	0.160*	3.29	0.555	0.160*	0.68	0.330*	0.500*	36.45	44.18	45.42	7.73	8.97
Grain and grain-based products	Cheese cake	R	W			15	a	0.160*	1.35	0.160*	1.77	0.58	0.160*	0.500*	0.160*	0.500*	6.05	9.9	11.39	3.85	5.34
Grain and grain-based products	Cheese cake	R	N			15	a	0.160*	3.065	0.160*	2.72	0.54	0.160*	0.57	0.500*	0.500*	93.35	100.395	101.725	7.045	8.375
Grain and grain-based products	Chia seeds	N				20	b	0.160*	1.13	0.160*	0.68	0.500*	0.160*	0.500*	0.160*	0.71	20	22.84	24.16	2.84	4.16
Grain and grain-based products	Chocolate roll, milk roll	R	E			15	a	0.160*	4.0025	0.160*	3.4546	0.160*	0.160*	0.160*	0.160*	0.160*	58.8755	66.3325	67.4526	7.4571	8.5771
Grain and grain-based products	Chocolate roll, milk roll	R	S			15	a	0.160*	7.78	0.160*	7.399	1.48	0.160*	0.557	0.500*	0.500*	93.41	110.946	112.106	17.536	18.696
Grain and grain-based products	Chocolate roll, milk roll	R	W			15	a	0.160*	3.496	0.160*	2.468	0.500*	0.160*	0.500*	0.500*	0.893	74.38	81.717	83.217	7.337	8.837
Grain and grain-based products	Chocolate roll, milk roll	R	N			15	a	0.160*	3.006	0.160*	2.847	0.5396	0.160*	0.500*	0.160*	0.500*	57.7	64.4126	65.7326	6.7126	8.0326
Grain and grain-based products	Cornflakes	N				20	b	0.160*	0.500*	0.160*	2.02	0.500*	0.160*	0.500*	0.160*	1.00*	0.160*	2.5	5.32	2.5	5.16
Grain and grain-based products	Cream cake	N				20	a	0.160*	4.6895	0.160*	3.875	0.758	0.160*	1.0385	0.535	1.515	58.75	70.991	71.641	12.241	12.891
Grain and grain-based products	Crispbread	N				20	a	0.160*	1.78	0.160*	3.5465	0.500*	0.160*	0.500*	0.500*	0.160*	1.00*	5.8065	8.4665	5.8065	7.4665
Grain and grain-based products	Durum pasta	N; P		O		15	a	0.160*	0.62915	0.160*	0.8234	0.500*	0.160*	0.160*	0.160*	0.160*	1.00*	1.44255	3.91255	1.44255	2.91255
Grain and grain-based products	Durum pasta	N; P		C		15	a	0.160*	0.61585	0.160*	1.65365	0.160*	0.160*	0.160*	0.160*	0.160*	10.635	12.9045	14.0245	2.2695	3.3895
Grain and grain-based products	Egg pasta	N; P		O		15	a	0.160*	9.055	0.160*	15.469	3.077	0.160*	0.65895	0.95352	0.566405	59.0764	88.8563	89.3363	29.7799	30.2599
Grain and grain-based products	Egg pasta	N; P		C		15	a	0.160*	0.70835	0.160*	0.97478	0.500*	0.160*	0.500*	0.330*	0.500*	11.331	13.5741	15.3241	2.24313	3.99313
Grain and grain-based products	Fruit cake	R	E			15	a	0.160*	1.97	0.160*	1.97	0.500*	0.160*	0.500*	0.500*	0.500*	12.2	16.78	18.62	4.58	6.42
Grain and grain-based products	Fruit cake	R	S			15	a	0.160*	1.32	0.160*	1.69	0.500*	0.160*	0.500*	0.160*	0.500*	15.1	18.59	20.25	3.49	5.15
Grain and grain-based products	Fruit cake	R	W			15	a	0.160*	1.69	0.160*	1.99	0.500*	0.160*	0.500*	0.500*	0.500*	11	15.32	17.16	4.32	6.16
Grain and grain-based products	Fruit cake	R	N			15	a	0.160*	1.65	0.160*	1.61	0.500*	0.160*	0.500*	0.160*	0.500*	11.1	14.84	16.5	3.74	5.4
Grain and grain-based products	Gingerbread and gingerbread products	N				20	a	0.500*	2.59	1.00*	2.78	0.500*	1.00*	0.500*	0.500*	1.00*	97	102.87	107.37	5.87	10.37
Grain and grain-based products	Lye pretzel, soft	N; P		O		15	a	0.160*	1.57	0.160*	1.09	0.500*	0.160*	0.160*	0.160*	0.500*	27	29.98	31.46	2.98	4.46
Grain and grain-based products	Lye pretzel, soft	R; P	E	C		15	a	0.160*	4.09	0.160*	6.9	1.23	0.160*	0.58	0.56	0.500*	47	60.52	61.34	13.52	14.34
Grain and grain-based products	Lye pretzel, soft	R; P	S	C		15	a	0.160*	4.1	0.160*	6.5	1.12	0.160*	0.64	0.500*	0.500*	27	39.68	40.84	12.68	13.84
Grain and grain-based products	Lye pretzel, soft	R; P	W	C		15	a	0.160*	8.4	0.500*	13	2.32	0.160*	0.500*	1.04	2.04	145	172.12	173.12	27.12	28.12
Grain and grain-based products	Lye pretzel, soft	R; P	N	C		15	a	0.160*	1.85	0.160*	3.13	0.51	0.160*	0.500*	0.500*	0.500*	21	26.97	28.47	5.97	7.47
Grain and grain-based products	Millet	N				20	b	0.160*	0.500*	0.160*	0.51	0.160*	0.160*	0.160*	0.160*	1.77	6.7	9.14	10.44	2.44	3.74
Grain and grain-based products	Muesli with chocolate	N; P		O		15	b	0.160*	1.2453	0.160*	1.577	0.500*	0.160*	0.500*	0.500*	0.500*	51.056	54.5183	56.3583	3.4623	5.3023
Grain and grain-based products	Muesli with chocolate	N; P		C		15	b	0.160*	1.0398	0.160*	0.9122	0.160*	0.160*	0.5496	0.160*	0.6118	97.02	100.133	100.933	3.1134	3.9134
Grain and grain-based products	Muesli with dried fruits	N; P		O		15	b	0.160*	1.2	0.160*	1	0.160*	0.160*	0.160*	0.160*	0.500*	14.1	16.46	17.76	2.36	3.66
Grain and grain-based products	Muesli with dried fruits	N; P		C		15	b	0.160*	1	0.500*	0.5	0.160*	0.160*	0.160*	0.160*	0.500*	11.9	13.72	15.2	1.82	3.3
Grain and grain-based products	Muesli, mixed	N; P		O		15	b	0.160*	0.500*	0.160*	0.9559	0.160*	0.160*	0.160*	0.160*	0.500*	15.15	16.4259	18.0659	1.2759	2.9159
Grain and grain-based products	Muesli, mixed	N; P		C		15	b	0.160*	1.7366	0.160*	0.160*	0.160*	0.160*	0.160*	0.160*	0.500*	53.66	55.5566	57.0166	1.8966	3.3566
Grain and grain-based products	Multigrain bread with/without oilseeds (refined flour)	N; P		O		15	a	0.160*	0.62	0.160*	0.500*	0.160*	0.160*	0.160*	0.160*	0.160*	25.9	26.68	28.14	0.78	2.24
Grain and grain-based products	Multigrain bread with/without oilseeds (refined flour)	R; P	E	C		15	a	0.160*	3.78466	0.160*	4.18128	0.500*	0.160*	0.500*	0.500*	0.160*	6.47	14.9159	16.5759	8.44594	10.1059
Grain and grain-based products	Multigrain bread with/without oilseeds (refined flour)	R; P	S	C		15	a	0.160*	1.31	0.160*	1.26	0.500*	0.160*	0.160*	0.160*	0.160*	51.27	54	55.3	2.73	4.03
Grain and grain-based products	Multigrain bread with/without oilseeds (refined flour)	R; P	W	C		15	a	0.160*	1.44192	0.160*	1.96831	0.500*	0.160*	0.160*	0.160*	0.500*	28.106	31.8362	33.3162	3.73023	5.21023
Grain and grain-based products	Multigrain bread with/without oilseeds (refined flour)	R; P	N	C		15	a	0.160*	4.3899	0.160*	5.675	0.915	0.160*	0.667	0.500*	0.160*	11.9	23.7069	24.6869	11.8069	12.7869
Grain and grain-based products	Oat flakes	N; P		O		15	b	0.160*	0.500*	0.160*	0.500*	0.160*	0.160*	0.160*	0.160*	0.160*	18	18.32	20.12	0.32	2.12
Grain and grain-based products	Oat flakes	N; P		C		15	b	0.160*	0.87	0.500*	0.74	0.500*	0.160*	0.500*	0.500*	1.22	32	35.47	37.15	3.47	5.15
Grain and grain-based products	Oat porridge	N				20	a	0.160*	1.0429	0.160*	0.73518	0.160*	0.160*	0.500*	0.160*	0.160*	11.09	13.0281	14.3281	1.93808	3.23808
Grain and grain-based products	Pancake, Belgian waffle	N; P		O		15	a	0.160*	2.3	0.160*	2.46	0.51	0.160*	0.66	0.500*	0.65	53.7	60.44	61.26	6.74	7.56
Grain and grain-based products	Pancake, Belgian waffle	R; P	E	C		15	a	0.160*	1.82	0.160*	1.74	0.500*	0.160*	0.55	0.160*	0.500*	11.1	15.53	16.85	4.43	5.75
Grain and grain-based products	Pancake, Belgian waffle	R; P	S	C		15	a	0.160*	2.455	0.160*	3.905	0.525	0.160*	2.33	0.535	0.500*	13.05	22.62	23.78	9.57	10.73
Grain and grain-based products	Pancake, Belgian waffle	R; P	W	C		15	a	0.160*	3.02	0.160*	3.35	0.500*	0.160*	1.08	0.500*	0.63	7.5	15.9	17.06	8.4	9.56
Grain and grain-based products	Pancake, Belgian waffle	R; P	N	C		15	a	0.160*	1.12	0.160*	1.445	0.500*	0.160*	0.500*	0.330*	0.500*	9.55	12.675	14.425	3.125	4.875
Grain and grain-based products	Poppy seed cake and pastry	R	E			15	a	0.160*	3.54	0.160*	2.95	0.500*	0.160*	0.9	0.500*	0.500*	32.7	40.57	42.07	7.87	9.37
Grain and grain-based products	Poppy seed cake and pastry	R	S			15	a	0.160*	1.87	0.160*	2.09	0.160*	0.160*	0.500*	0.160*	0.500*	23.1	27.38	28.86	4.28	5.76
Grain and grain-based products	Poppy seed cake and pastry	R	W			15	a	0.160*	2.46	0.160*	2.31	0.500*	0.160*	0.52	0.500*	0.500*	23	28.77	30.27	5.77	7.27
Grain and grain-based products	Poppy seed cake and pastry	R	N			15	a	0.160*	2.6	0.160*	2.5	0.500*	0.160*	0.59	0.500*	0.500*	59.3	65.47	66.97	6.17	7.67
Grain and grain-based products	Pound cake, muffin	R	E			15	a	0.160*	4.315	0.160*	4.155	0.51	0.160*	0.645	0.500*	0.55	31.35	41.515	42.505	10.165	11.155
Grain and grain-based products	Pound cake, muffin	R	S			15	a	0.160*	3.145	0.160*	4.125	0.705	0.160*	0.935	0.545	0.835	60.5	70.62	71.27	10.12	10.77
Grain and grain-based products	Pound cake, muffin	R	W			15	a	0.160*	4.46	0.160*	4.4	0.89	0.160*	1.09333	0.593333	1.24333	80.3333	92.9	93.4933	12.5667	13.16
Grain and grain-based products	Pound cake, muffin	R	N			15	a	0.160*	3.8	0.160*	4.195	0.755	0.160*	1.045	0.500*	0.765	5.495	16.215	17.035	10.72	11.54
Grain and grain-based products	Puff pastry	R	E			15	a	0.160*	3.806	0.160*	4.41	0.160*	0.160*	0.160*	0.160*	0.160*	38.4	46.616	47.736	8.216	9.336
Grain and grain-based products	Puff pastry	R	S			15	a	0.160*	3.6349	0.160*	6.568	0.8754	0.160*	0.96559	0.527	0.500*	27.1	39.8309	40.6509	12.7309	13.5509
Grain and grain-based products	Puff pastry	R	W			15	a	0.160*	5.6365	0.160*	6.496	0.8535	0.160*	0.500*	0.500*	0.500*	33.6	47.066	48.566	13.466	14.966
Grain and grain-based products	Puff pastry	R	N			15	a	0.160*	3.493	0.160*	2.111	0.500*	0.160*	0.500*	0.160*	0.160*	18.7	24.624	26.104	5.924	7.404
Grain and grain-based products	Quinoa	N				20	b	0.160*	0.500*	0.160*	0.500*	0.160*	0.160*	0.160*	0.160*	0.160*	4.38	4.7	6.5	0.32	2.12
Grain and grain-based products	Rice	N; P		O		15	a	0.160*	2.36	0.160*	2.405	0.515	0.160*	0.500*	0.500*	0.500*	19.05	24.64	26.31	5.59	7.26
Grain and grain-based products	Rice	N; P		C		15	a	0.160*	0.500*	0.160*	0.63	0.160*	0.160*	0.160*	0.160*	0.160*	21.7	22.32	23.95	0.62	2.25
Grain and grain-based products	Rice cracker, puffed	N; P		O		15	a	0.500*	5.66	0.500*	3.8	0.875	0.160*	0.515	0.500*	0.76	122.5	134.42	135.77	11.92	13.27
Grain and grain-based products	Rice cracker, puffed	N; P		C		15	a	0.160*	1.06633	0.160*	0.923	0.167*	0.160*	0.500*	0.160*	0.9	163.667	166.769	167.863	3.10267	4.196
Grain and grain-based products	Rye-wheat bread (refined flour)	N; P		O		15	a	0.160*	0.6	0.160*	0.51	0.160*	0.160*	0.160*	0.160*	0.160*	11.5	12.61	13.73	1.11	2.23
Grain and grain-based products	Rye-wheat bread (refined flour)	R; P	E	C		15	a	0.160*	5.91982	0.160*	6.69067	1.35129	0.160*	0.55575	0.160*	0.160*	18.028	32.5455	33.3455	14.5175	15.3175
Grain and grain-based products	Rye-wheat bread (refined flour)	R; P	S	C		15	a	0.160*	1.505	0.160*	1.8517	0.500*	0.160*	0.500*	0.160*	0.500*	30.13	33.9667	35.6267	3.8367	5.4967
Grain and grain-based products	Rye-wheat bread (refined flour)	R; P	W	C		15	a	0.160*	2.32511	0.160*	3.22069	0.52556	0.160*	0.5098	0.160*	1.59321	57.4917	65.6661	66.3061	8.17437	8.81437
Grain and grain-based products	Rye-wheat bread (refined flour)	R; P	N	C		15	a	0.160*	0.9656	0.160*	0.729	0.160*	0.160*	0.160*	0.160*	0.160*	9.65	11.3446	12.4646	1.6946	2.8146
Grain and grain-based products	Spelt bread	R	E			15	a	0.160*	0.56736	0.160*	0.515	0.330*	0.160*	0.160*	0.160*	0.160*	10.265	11.0874	12.6374	0.82236	2.37236
Grain and grain-based products	Spelt bread	R	S			15	a	0.160*	4.131	0.160*	6.6125	1.1815	0.160*	0.6945	0.548	0.500*	12.925	26.2525	27.0725	13.3275	14.1475
Grain and grain-based products	Spelt bread	R	W			15	a	0.160*	0.728805	0.160*	1.333	0.330*	0.160*	0.500*	0.160*	0.330*	31.705	34.0868	35.5668	2.3818	3.86181
Grain and grain-based products	Spelt bread	R	N			15	a	0.160*	6.4915	0.160*	9.815	0.999	0.160*	0.8815	0.7574	0.160*	11.51	30.4544	31.0944	18.9444	19.5844
Grain and grain-based products	Sticks/pretzel sticks, salty	N				20	a	0.160*	0.51	0.160*	0.97	0.160*	0.160*	0.160*	0.160*	0.500*	3.35	4.99	6.29	1.64	2.94
Grain and grain-based products	Wheat and rye bread and roll, wholemeal	N; P		O		15	a	0.160*	1.8	0.160*	1.7	0.500*	0.160*	0.160*	0.160*	0.160*	58.8	62.46	63.76	3.66	4.96
Grain and grain-based products	Wheat and rye bread and roll, wholemeal	R; P	E	C		15	a	0.160*	8.84	0.160*	11.1	1.757	0.160*	0.592	0.61	0.160*	14	36.899	37.539	22.899	23.539
Grain and grain-based products	Wheat and rye bread and roll, wholemeal	R; P	S	C		15	a	0.160*	1.72	0.160*	3.67	0.71	0.160*	0.500*	0.160*	0.160*	13	19.26	20.4	6.26	7.4
Grain and grain-based products	Wheat and rye bread and roll, wholemeal	R; P	W	C		15	a	0.160*	4.84593	0.160*	6.7253	1.23455	0.160*	0.70965	0.500*	0.500*	18.25	32.0854	33.2454	13.8354	14.9954
Grain and grain-based products	Wheat and rye bread and roll, wholemeal	R; P	N	C		15	a	0.160*	4.67	0.160*	7.75888	1.31698	0.160*	0.6124	0.6975	0.160*	6.93	21.9858	22.6258	15.0558	15.6958
Grain and grain-based products	Wheat bread and roll, white (refined flour)	N; P		O		15	a	0.160*	0.67	0.160*	0.500*	0.160*	0.160*	0.160*	0.160*	0.160*	9.92	10.75	12.21	0.83	2.29
Grain and grain-based products	Wheat bread and roll, white (refined flour)	R; P	E	C		15	a	0.160*	0.500*	0.160*	0.62057	0.160*	0.160*	0.160*	0.160*	0.160*	24.6	25.3806	26.8406	0.78057	2.24057
Grain and grain-based products	Wheat bread and roll, white (refined flour)	R; P	S	C		15	a	0.160*	1.9	0.160*	1.88	0.500*	0.160*	0.500*	0.160*	0.160*	12.6	16.7	18.18	4.1	5.58
Grain and grain-based products	Wheat bread and roll, white (refined flour)	R; P	W	C		15	a	0.160*	1.2797	0.160*	1.87	0.500*	0.160*	0.500*	0.160*	0.160*	41.1	44.5697	46.0497	3.4697	4.9497
Grain and grain-based products	Wheat bread and roll, white (refined flour)	R; P	N	C		15	a	0.160*	1.29995	0.160*	2.1676	0.500*	0.160*	0.500*	0.160*	0.160*	28.26	32.0476	33.5276	3.78755	5.26755
Grain and grain-based products	Wheat semolina porridge	N				20	a	0.500*	1.3346	1.00*	2.1689	0.500*	1.00*	0.500*	0.500*	0.500*	5	8.5035	13.0035	3.5035	8.0035
Grain and grain-based products	Yeast-leavened cake	R	E			15	a	0.160*	2.66	0.160*	2.4	0.500*	0.160*	0.63	0.500*	0.500*	24.6	30.77	32.27	6.17	7.67
Grain and grain-based products	Yeast-leavened cake	R	S			15	a	0.160*	1.75	0.160*	2.25	0.500*	0.160*	0.53	0.500*	0.500*	13.8	18.81	20.31	5.01	6.51
Grain and grain-based products	Yeast-leavened cake	R	W			15	a	0.160*	2.41	0.160*	2.29	0.500*	0.160*	0.500*	0.500*	0.5	22.2	27.88	29.38	5.68	7.18
Grain and grain-based products	Yeast-leavened cake	R	N			15	a	0.160*	2.24	0.160*	1.79	0.500*	0.160*	0.500*	0.500*	0.500*	32.9	37.57	39.41	4.67	6.51
Vegetable and vegetable products	Algae	N				20	a	0.160*	0.593333	0.160*	1.10333	0.28	0.160*	0.500*	0.273*	0.423333	20.2333	22.46	23.8867	2.22667	3.65333
Vegetable and vegetable products	Asparagus	N; P		O		15	a	0.160*	0.160*	0.160*	0.160*	0.160*	0.160*	0.160*	0.160*	0.160*	7.9	7.9	9.34	0	1.44
Vegetable and vegetable products	Asparagus	R; P	E	C		15	a	0.160*	2.505	0.160*	1.295	0.500*	0.160*	0.330*	0.160*	0.330*	19	23.12	24.6	4.12	5.6
Vegetable and vegetable products	Asparagus	R; P	S	C		15	a	0.160*	0.500*	0.160*	0.500*	0.160*	0.160*	0.160*	0.160*	0.160*	1.00*	0.32	3.12	0.32	2.12
Vegetable and vegetable products	Asparagus	R; P	W	C		15	a	0.160*	0.500*	0.160*	0.500*	0.160*	0.160*	0.160*	0.160*	0.160*	2.50*	1.32	4.62	0.32	2.12
Vegetable and vegetable products	Asparagus	R; P	N	C		15	a	0.160*	0.330*	0.160*	0.500*	0.160*	0.160*	0.160*	0.160*	0.500*	6.2	5.85	8.49	0.4	2.29
Vegetable and vegetable products	Aubergine	R	E			15	a	0.160*	1.92	0.160*	2.515	0.500*	0.160*	0.500*	0.500*	0.695	33.1	38.71	40.21	5.61	7.11
Vegetable and vegetable products	Aubergine	R	S			15	a	0.160*	1.19	0.160*	2.11	0.500*	0.160*	0.55	0.330*	1.35	31.85	36.95	38.36	5.1	6.51
Vegetable and vegetable products	Aubergine	R	W			15	a	0.173*	1.63333	0.173*	2.14	0.533*	0.173*	0.287*	0.287*	0.533*	25.45	29.6233	31.3833	4.17333	5.93333
Vegetable and vegetable products	Aubergine	R	N			15	a	0.173*	0.76	0.173*	0.94	0.180*	0.173*	0.426667	0.363333	0.576667	20.85	23.37	24.6167	2.52	3.76667
Vegetable and vegetable products	Boletus/porcini mushroom	N				11	a	0.330*	0.99	0.160*	1.285	0.330*	0.160*	0.330*	0.330*	0.645	6.55	8.53	11.11	2.73	4.56
Vegetable and vegetable products	Carrot	N; P		O		15	c	0.160*	0.500*	0.160*	0.160*	0.160*	0.160*	0.160*	0.160*	0.160*	1.00*	0.16	2.78	0.16	1.78
Vegetable and vegetable products	Carrot	R; P	E	C		15	c	0.160*	1.39	0.160*	0.77	0.500*	0.160*	0.160*	0.160*	0.500*	6.7	9.18	10.66	2.48	3.96
Vegetable and vegetable products	Carrot	R; P	S	C		15	c	0.160*	0.500*	0.160*	0.500*	0.160*	0.160*	0.160*	0.160*	0.500*	2.50*	1.48	4.96	0.48	2.46
Vegetable and vegetable products	Carrot	R; P	W	C		15	c	0.160*	0.500*	0.160*	0.500*	0.160*	0.160*	0.160*	0.160*	0.500*	2.50*	1.48	4.96	0.48	2.46
Vegetable and vegetable products	Carrot	R; P	N	C		15	c	0.160*	0.500*	0.160*	0.500*	0.160*	0.160*	0.160*	0.160*	0.500*	3.96	4.44	6.42	0.48	2.46
Vegetable and vegetable products	Chanterelle mushroom	R	E			15	a	0.160*	1.95	0.160*	2.625	0.545	0.160*	0.500*	0.500*	0.555	30.6	36.255	37.755	5.655	7.155
Vegetable and vegetable products	Chanterelle mushroom	R	S			15	a	0.160*	0.665	0.160*	0.871	0.167*	0.160*	0.500*	0.160*	0.516	13.2967	15.2287	16.6553	1.932	3.35867
Vegetable and vegetable products	Chanterelle mushroom	R	W			15	a	0.160*	1.15	0.160*	2.74	0.500*	0.160*	0.500*	0.500*	0.500*	58.4	62.93	64.77	4.53	6.37
Vegetable and vegetable products	Chanterelle mushroom	R	N			15	a	0.160*	1.08	0.160*	1.525	0.500*	0.160*	0.330*	0.330*	0.505	20.62	23.88	25.37	3.26	4.75
Vegetable and vegetable products	Courgette	R; S	E		S1	15	a	0.160*	0.500*	0.160*	0.500*	0.160*	0.160*	0.160*	0.160*	0.500*	3.05	3.53	5.51	0.48	2.46
Vegetable and vegetable products	Courgette	R; S	E		S2	15	a	0.160*	0.519	0.160*	0.501	0.160*	0.160*	0.160*	0.500*	0.160*	1.00*	1.18	3.48	1.18	2.48
Vegetable and vegetable products	Courgette	R; S	S		S1	15	a	0.160*	0.500*	0.160*	0.500*	0.160*	0.160*	0.160*	0.160*	0.500*	2.50*	1.48	4.96	0.48	2.46
Vegetable and vegetable products	Courgette	R; S	S		S2	15	a	0.160*	0.500*	0.160*	0.500*	0.500*	0.160*	0.160*	0.160*	0.500*	4.51	5.15	7.31	0.64	2.8
Vegetable and vegetable products	Courgette	R; S	W		S1	15	a	0.160*	0.500*	0.160*	0.500*	0.160*	0.160*	0.160*	0.160*	0.500*	2.50*	1.48	4.96	0.48	2.46
Vegetable and vegetable products	Courgette	R; S	W		S2	15	a	0.160*	0.500*	0.160*	0.505	0.160*	0.160*	0.160*	0.160*	0.160*	2.50*	1.665	4.625	0.665	2.125
Vegetable and vegetable products	Courgette	R; S	N		S1	15	a	0.160*	0.330*	0.160*	0.500*	0.160*	0.160*	0.160*	0.160*	0.330*	2.95	2.52	5.07	0.32	2.12
Vegetable and vegetable products	Courgette	R; S	N		S2	15	a	0.160*	1.983	0.160*	1.0097	0.500*	0.160*	0.160*	0.160*	0.160*	2.50*	4.1527	6.9527	3.1527	4.4527
Vegetable and vegetable products	Cucumber	N; P; S		O	S1	15	b	0.160*	2.175	0.160*	1.275	0.160*	0.160*	0.160*	0.160*	0.500*	4.995	8.605	9.905	3.61	4.91
Vegetable and vegetable products	Cucumber	N; P; S		C	S1	15	b	0.160*	0.500*	0.160*	0.160*	0.160*	0.160*	0.160*	0.160*	0.500*	2.50*	1.32	4.62	0.32	2.12
Vegetable and vegetable products	Cucumber	N; P; S		O	S2	15	b	0.160*	0.500*	0.160*	0.500*	0.160*	0.160*	0.160*	0.160*	0.160*	1.00*	0.32	3.12	0.32	2.12
Vegetable and vegetable products	Cucumber	N; P; S		C	S2	15	b	0.160*	1.50307	0.160*	0.500*	0.160*	0.160*	0.160*	0.160*	0.160*	1.00*	1.66307	4.12307	1.66307	3.12307
Vegetable and vegetable products	Gherkin, pickled	N				20	a	0.160*	0.805	0.160*	0.815	0.330*	0.160*	0.160*	0.160*	0.330*	1.75*	1.94	4.83	1.44	3.08
Vegetable and vegetable products	Kale	R	E			15	a	0.160*	4.34	0.160*	2.91	0.61	0.160*	0.500*	0.160*	0.160*	8.4	16.42	17.56	8.02	9.16
Vegetable and vegetable products	Kale	R	S			15	a	0.500*	5.2	0.160*	3.07	0.89	0.160*	0.500*	0.160*	0.58	10	20.06	21.22	10.06	11.22
Vegetable and vegetable products	Kale	R	W			15	a	0.500*	3.62	0.160*	2.58	0.500*	0.160*	0.500*	0.500*	0.74	8.2	15.78	17.46	7.58	9.26
Vegetable and vegetable products	Kale	R	N			15	a	0.160*	2.63	0.160*	2.27	0.51	0.160*	0.500*	0.500*	0.500*	11.2	17.09	18.59	5.89	7.39
Vegetable and vegetable products	Kitchen herbs, fresh	N; P		O		15	b	0.160*	4.48833	0.160*	1.73433	0.5222	0.160*	0.160*	0.160*	0.500*	21.2933	27.9715	29.3382	6.6782	8.04487
Vegetable and vegetable products	Kitchen herbs, fresh	N; P		C		15	b	0.330*	3.08	0.160*	1.895	0.545	0.160*	0.635	0.500*	0.75	100.5	107.475	108.555	6.975	8.055
Vegetable and vegetable products	Melon	N; P		O		15	b	0.160*	0.500*	0.160*	0.500*	0.160*	0.160*	0.160*	0.160*	0.160*	1.00*	0.32	3.12	0.32	2.12
Vegetable and vegetable products	Melon	N; P		C		15	b	0.160*	0.160*	0.160*	0.330*	0.160*	0.160*	0.160*	0.160*	0.160*	4.235	3.565	5.845	0.08	1.61
Vegetable and vegetable products	Onions, bulb	R	E			15	c	0.160*	0.500*	0.160*	0.500*	0.160*	0.160*	0.160*	0.160*	0.160*	6.02	6.34	8.14	0.32	2.12
Vegetable and vegetable products	Onions, bulb	R	S			15	c	0.160*	0.52	0.160*	0.89	0.160*	0.160*	0.160*	0.160*	0.160*	24.9	26.31	27.43	1.41	2.53
Vegetable and vegetable products	Onions, bulb	R	W			15	c	0.160*	0.500*	0.160*	0.500*	0.160*	0.160*	0.160*	0.160*	0.160*	1.00*	0.32	3.12	0.32	2.12
Vegetable and vegetable products	Onions, bulb	R	N			15	c	0.160*	0.500*	0.160*	0.53	0.160*	0.160*	0.160*	0.160*	0.500*	13.1	13.95	15.59	0.85	2.49
Vegetable and vegetable products	Pumpkin	R	E			15	c	0.160*	1.21	0.160*	1.27	0.500*	0.160*	0.500*	0.160*	0.500*	15.7	18.66	20.32	2.96	4.62
Vegetable and vegetable products	Pumpkin	R	S			15	c	0.500*	0.65	0.160*	0.76	0.160*	0.160*	0.160*	0.160*	0.500*	18.3	20.03	21.51	1.73	3.21
Vegetable and vegetable products	Pumpkin	R	W			15	c	0.160*	0.79	0.160*	1.75	0.500*	0.160*	0.500*	0.500*	0.160*	15.9	18.92	20.58	3.02	4.68
Vegetable and vegetable products	Pumpkin	R	N			15	c	0.160*	1.36	0.160*	1.47	0.500*	0.160*	0.500*	0.500*	0.500*	14.6	18.07	19.91	3.47	5.31
Vegetable and vegetable products	Red cabbage	N; P		O		15	a	0.160*	0.500*	0.160*	0.500*	0.160*	0.160*	0.160*	0.160*	0.7	2.73	3.75	5.39	1.02	2.66
Vegetable and vegetable products	Red cabbage	R; P	E	C		15	a	0.160*	0.160*	0.160*	0.500*	0.160*	0.160*	0.160*	0.160*	0.160*	2.50*	1.16	4.28	0.16	1.78
Vegetable and vegetable products	Red cabbage	R; P	S	C		15	a	0.160*	0.500*	0.160*	0.500*	0.160*	0.160*	0.93	0.160*	0.160*	2.50*	2.25	5.39	1.25	2.89
Vegetable and vegetable products	Red cabbage	R; P	W	C		15	a	0.160*	0.64	0.160*	0.500*	0.500*	0.160*	0.160*	0.160*	0.160*	2.50*	1.96	5.1	0.96	2.6
Vegetable and vegetable products	Red cabbage	R; P	N	C		15	a	0.160*	0.500*	0.160*	0.500*	0.160*	0.160*	0.160*	0.160*	0.160*	2.50*	1.32	4.62	0.32	2.12
Vegetable and vegetable products	Sauerkraut	N				20	a	0.160*	1.1305	0.160*	1.17	0.330*	0.160*	0.500*	0.160*	0.535	9.87	12.8655	14.1755	2.9955	4.3055
Vegetable and vegetable products	Sweet pepper	N; P; S2		O	S2	15	c	0.160*	0.500*	0.160*	0.835	0.330*	0.160*	0.330*	0.160*	0.160*	28.7	29.855	31.495	1.155	2.795
Vegetable and vegetable products	Sweet pepper	N; P; S2		C	S2	15	c	0.160*	0.44	0.160*	0.543333	0.160*	0.160*	0.160*	0.160*	0.273*	7.01	7.76667	9.22667	0.756667	2.21667
Vegetable and vegetable products	Tomato	N; C; S2		C	S2	15	b	0.160*	0.500*	0.160*	0.500*	0.160*	0.160*	0.160*	0.160*	0.160*	2.50*	1.32	4.62	0.32	2.12
Starchy roots or tubers and products thereof	Fries/chips	N				20	a	0.160*	0.160*	0.160*	1.4244	0.500*	0.160*	0.160*	0.160*	0.500*	86.7	88.4444	90.0844	1.7444	3.3844
Starchy roots or tubers and products thereof	Potato crisps	N				20	a	0.27	3.79	0.29	2.4	0.49	0.160*	0.62	0.33	0.8	30.5	39.49	39.65	8.99	9.15
Starchy roots or tubers and products thereof	Potato dumpling	N				20	a	0.160*	0.160*	0.160*	0.160*	0.160*	0.160*	0.160*	0.160*	0.160*	3.34	3.34	4.78	0	1.44
Starchy roots or tubers and products thereof	Potato puree/mashed potatoes	N; P; S		O	S1	15	a	0.160*	1.71	0.160*	1.51	0.500*	0.160*	0.62	0.500*	0.500*	1.00*	4.32	6.82	4.32	5.82
Starchy roots or tubers and products thereof	Potato puree/mashed potatoes	N; P; S		C	S1	15	a	0.160*	1.17	0.160*	1.3	0.160*	0.160*	0.88	0.500*	0.160*	4.37	7.88	9.02	3.51	4.65
Starchy roots or tubers and products thereof	Potato puree/mashed potatoes	N; P; S		O	S2	15	a	0.160*	0.71	0.160*	0.6	0.160*	0.160*	0.160*	0.160*	0.160*	1.00*	1.31	3.43	1.31	2.43
Starchy roots or tubers and products thereof	Potato puree/mashed potatoes	N; P; S		C	S2	15	a	0.160*	0.52	0.160*	1.08	0.160*	0.160*	0.160*	0.160*	0.500*	1.00*	1.76	4.06	1.76	3.06
Starchy roots or tubers and products thereof	Potatoes, pan-fried	N; P; S		O	S1	15	a	0.160*	0.72	0.160*	0.83	0.160*	0.160*	0.500*	0.160*	0.500*	2.50*	2.87	5.85	1.87	3.35
Starchy roots or tubers and products thereof	Potatoes, pan-fried	N; P; S		C	S1	15	a	0.160*	0.500*	0.160*	0.71	0.160*	0.160*	0.160*	0.160*	0.160*	2.50*	1.87	4.83	0.87	2.33
Starchy roots or tubers and products thereof	Potatoes, pan-fried	N; P; S		O	S2	15	a	0.160*	1.34	0.160*	1.72	0.500*	0.160*	0.500*	0.330*	0.500*	8.95	12.57	14.32	3.62	5.37
Starchy roots or tubers and products thereof	Potatoes, pan-fried	N; P; S		C	S2	15	a	0.160*	1.2	0.160*	2.61	0.500*	0.160*	0.500*	0.500*	0.52	12.8	17.61	19.11	4.81	6.31
Starchy roots or tubers and products thereof	Potatoes, peeled	R (wo E); C; S1	S	C	S1	15	a	0.160*	0.160*	0.160*	0.160*	0.160*	0.160*	0.160*	0.160*	0.160*	1.00*	0	2.44	0	1.44
Starchy roots or tubers and products thereof	Potatoes, peeled	R (wo E); C; S1	W	C	S1	15	a	0.160*	0.160*	0.160*	0.160*	0.160*	0.160*	0.160*	0.160*	0.160*	1.00*	0	2.44	0	1.44
Starchy roots or tubers and products thereof	Potatoes, peeled	R (wo E); C; S1	N	C	S1	15	a	0.160*	0.160*	0.160*	0.160*	0.160*	0.160*	0.160*	0.160*	0.160*	2.50*	1	3.94	0	1.44
Starchy roots or tubers and products thereof	Sweet potato	N				20	a	0.160*	0.61	0.160*	1.26	0.160*	0.160*	0.500*	0.160*	0.500*	19.7	21.89	23.37	2.19	3.67
Legumes, nuts, oilseeds and spices	Almond paste	N				20	a	0.500*	4	0.160*	2.72	0.7	0.160*	0.160*	0.160*	0.500*	29.2	36.94	38.26	7.74	9.06
Legumes, nuts, oilseeds and spices	Almonds, sweet	N				20	b	0.160*	0.7	0.160*	0.500*	0.160*	0.160*	0.160*	0.160*	0.160*	5.4	6.26	7.72	0.86	2.32
Legumes, nuts, oilseeds and spices	Broad beans, kidney beans (without pods)	N				20	a	0.160*	1.47	0.160*	0.995	0.500*	0.160*	0.500*	0.160*	0.500*	1.00*	2.945	5.605	2.945	4.605
Legumes, nuts, oilseeds and spices	Cashew nuts	N				20	c	0.500*	3.72	0.160*	3.44	0.57	0.160*	0.500*	0.160*	0.500*	59.4	67.61	69.11	8.21	9.71
Legumes, nuts, oilseeds and spices	Chickpeas (without pods)	N				20	a	0.160*	0.500*	0.160*	0.69	0.160*	0.160*	0.160*	0.160*	0.160*	13.6	14.45	15.91	0.85	2.31
Legumes, nuts, oilseeds and spices	Hazelnut paste	N				20	c	0.160*	1.36	0.160*	1.3	0.500*	0.160*	0.500*	0.500*	0.500*	4.09	7.39	9.23	3.3	5.14
Legumes, nuts, oilseeds and spices	Hazelnuts	N				20	c	0.160*	1.42	0.160*	2.21	0.160*	0.160*	0.52	0.160*	0.160*	26.4	30.55	31.51	4.15	5.11
Legumes, nuts, oilseeds and spices	Lentils	N; P		O		15	a	0.160*	8.2	0.160*	18.85	1.425	0.160*	2.985	0.91	0.330*	21.2	53.65	54.38	32.45	33.18
Legumes, nuts, oilseeds and spices	Lentils	N; P		C		15	a	0.160*	0.51	0.160*	0.755	0.160*	0.160*	0.160*	0.160*	0.330*	17.25	18.595	19.805	1.345	2.555
Legumes, nuts, oilseeds and spices	Linseeds	N				20	c	0.160*	1.57	0.160*	0.88	0.160*	0.160*	0.160*	0.160*	0.500*	40.8	43.41	44.71	2.61	3.91
Legumes, nuts, oilseeds and spices	Macadamia nuts, brazil nuts, pecans	N				20	c	0.160*	1.81	0.160*	2.46	0.68	0.160*	0.160*	0.160*	0.160*	33.7	38.65	39.61	4.95	5.91
Legumes, nuts, oilseeds and spices	Olives	N; P		O		15	a	0.160*	2.42643	0.160*	0.500*	0.160*	0.160*	0.160*	0.160*	0.61944	35.6538	38.8597	40.1597	3.20587	4.50587
Legumes, nuts, oilseeds and spices	Olives	N; P		C		15	a	0.5036	6.29161	0.160*	1.79582	0.500*	0.160*	0.160*	0.160*	0.160*	10.11	18.8611	20.0011	8.75103	9.89103
Legumes, nuts, oilseeds and spices	Peanut butter	N				20	a	0.200*	0.53	0.200*	0.891	0.200*	0.200*	0.200*	0.200*	0.500*	36	37.471	39.121	1.471	3.121
Legumes, nuts, oilseeds and spices	Peanuts	N; P		O		15	c	0.160*	0.500*	0.160*	0.500*	0.160*	0.160*	0.160*	0.160*	0.160*	10.003	10.323	12.123	0.32	2.12
Legumes, nuts, oilseeds and spices	Peanuts	N; P		C		15	c	0.160*	0.500*	0.160*	0.9	0.160*	0.160*	0.500*	0.160*	1.33	26.8	29.35	30.83	2.55	4.03
Legumes, nuts, oilseeds and spices	Pistachio nuts	N				20	c	0.160*	0.9	0.160*	0.76	0.160*	0.160*	0.500*	0.160*	0.500*	19.2	21.18	22.66	1.98	3.46
Legumes, nuts, oilseeds and spices	Pulses, canned (e.g. chickpeas, lentils)	N				20	a	0.160*	0.500*	0.160*	0.53	0.160*	0.160*	0.160*	0.160*	0.500*	15.3	16.15	17.79	0.85	2.49
Legumes, nuts, oilseeds and spices	Pumpkin seeds	N				20	c	0.160*	0.7	0.160*	0.9	0.500*	0.160*	0.160*	0.160*	0.160*	15.4	17.16	18.46	1.76	3.06
Legumes, nuts, oilseeds and spices	Spices	N; P		O		15	b	0.595	4.385	0.160*	2.335	0.575	0.160*	0.715	0.500*	2.395	237.5	248.15	249.32	10.65	11.82
Legumes, nuts, oilseeds and spices	Spices	N; P		C		15	b	0.6125	4.649	0.160*	5.66	0.500*	0.500*	1.733	0.500*	2.6115	253.5	269.246	270.426	15.746	16.926
Legumes, nuts, oilseeds and spices	Sunflower seeds	N				20	c	0.160*	1	0.160*	1.7	0.160*	0.160*	0.500*	0.500*	0.5	16.2	19.72	21.04	3.52	4.84
Legumes, nuts, oilseeds and spices	Trail mix (tree nuts, oilseeds and raisins)	N				20	a	0.500*	10.1296	0.160*	4.04	1.6454	0.160*	0.160*	0.500*	0.160*	12.42	28.555	29.875	16.135	17.455
Legumes, nuts, oilseeds and spices	Walnuts	N				20	b	0.160*	2.5	0.160*	2.04	0.500*	0.160*	0.500*	0.500*	0.63	45.1	50.75	52.25	5.65	7.15
Fruit and fruit products	Avocado	N				20	b	0.160*	0.55	0.160*	0.500*	0.160*	0.160*	0.160*	0.160*	0.63	6.23	7.57	8.87	1.34	2.64
Fruit and fruit products	Banana	N; P		O		15	b	0.160*	0.500*	0.160*	0.500*	0.160*	0.160*	0.160*	0.160*	0.160*	2.50*	1.32	4.62	0.32	2.12
Fruit and fruit products	Banana	N; P		C		15	b	0.160*	0.500*	0.160*	0.160*	0.160*	0.160*	0.160*	0.160*	0.160*	2.50*	1.16	4.28	0.16	1.78
Fruit and fruit products	Dates	N				20	a	0.160*	0.160*	0.160*	0.500*	0.385	0.160*	0.160*	0.160*	0.330*	1.75*	1.045	3.925	0.545	2.175
Fruit and fruit products	Dried fruits	N				20	a	0.160*	0.76	0.160*	0.500*	0.160*	0.160*	0.160*	0.160*	0.160*	5.15	6.07	7.53	0.92	2.38
Fruit and fruit products	Grapes	N; P; S2		O	S2	15	b	0.160*	0.500*	0.160*	0.500*	0.160*	0.160*	0.160*	0.160*	0.500*	1.00*	0.48	3.46	0.48	2.46
Fruit and fruit products	Grapes	N; P; S2		C	S2	15	b	0.160*	0.500*	0.160*	0.500*	0.160*	0.160*	0.160*	0.160*	0.160*	1.00*	0.32	3.12	0.32	2.12
Fruit and fruit products	Jam, fruits	N				20	a	0.160*	3.75	0.160*	1.87	0.500*	0.160*	0.500*	0.160*	0.500*	18.2	24.3	25.96	6.1	7.76
Fruit and fruit products	Pear	N; O; S2		O	S2	15	b	0.160*	0.500*	0.160*	0.500*	0.160*	0.160*	0.160*	0.160*	0.160*	2.50*	1.32	4.62	0.32	2.12
Fruit and fruit products	Raisins	N				20	a	0.160*	0.500*	0.160*	0.500*	0.160*	0.160*	0.160*	0.160*	0.500*	8.45	8.93	10.91	0.48	2.46
Meat and meat products	Blood sausage	N				20	a	0.500*	16.3	0.160*	19.5	2.59	0.500*	4.21	2.19	2.9	34.9	82.91	83.75	48.01	48.85
Meat and meat products	Bovine liver (beef, veal)	N; P; S		O	S1	15	a	0.160*	2.06	0.160*	2.15	0.500*	0.160*	0.53	0.500*	0.500*	4.8	10.02	11.52	5.22	6.72
Meat and meat products	Bovine liver (beef, veal)	N; P; S		O	S2	15	a	0.160*	0.92	0.160*	1.02	0.500*	0.160*	0.78	0.500*	1.8	15.6	20.44	21.6	4.84	6
Meat and meat products	Bovine liver (beef, veal)	R; P; S	E	C	S1	15	a	0.160*	1.27	0.160*	1.31	0.500*	0.160*	0.54	0.500*	0.89	9.5	13.83	14.99	4.33	5.49
Meat and meat products	Bovine liver (beef, veal)	R; P; S	E	C	S2	15	a	0.160*	1.59	0.160*	1.57	0.500*	0.160*	0.500*	0.500*	0.500*	14.5	18.3	20.14	3.8	5.64
Meat and meat products	Bovine liver (beef, veal)	R; P; S	S	C	S1	15	a	0.160*	1.4735	0.160*	1.37	0.500*	0.160*	0.500*	0.160*	0.500*	13.005	16.3285	17.9885	3.3235	4.9835
Meat and meat products	Bovine liver (beef, veal)	R; P; S	S	C	S2	15	a	0.160*	2.35	0.160*	2.06	0.500*	0.160*	0.500*	0.500*	0.500*	20.63	25.68	27.52	5.05	6.89
Meat and meat products	Bovine liver (beef, veal)	R; P; S	W	C	S1	15	a	0.160*	0.94	0.160*	1.31	0.500*	0.160*	0.500*	0.500*	0.500*	13.55	16.44	18.28	2.89	4.73
Meat and meat products	Bovine liver (beef, veal)	R; P; S	W	C	S2	15	a	0.160*	1.06	0.160*	1.45	0.500*	0.160*	0.500*	0.500*	0.500*	9.33	12.48	14.32	3.15	4.99
Meat and meat products	Bovine liver (beef, veal)	R; P; S	N	C	S1	15	a	0.160*	1.59	0.160*	1.81	0.500*	0.160*	0.500*	0.500*	0.71	5.7	10.29	11.79	4.59	6.09
Meat and meat products	Bovine liver (beef, veal)	R; P; S	N	C	S2	15	a	0.160*	1.1715	0.160*	1.495	0.500*	0.160*	0.500*	0.500*	0.500*	12.325	15.6315	17.4715	3.3065	5.1465
Meat and meat products	Bovine meat	N; P; S		O	S1	15	a	0.160*	1.55	0.160*	0.997	0.500*	0.160*	0.160*	0.160*	0.500*	20.9	23.767	25.247	2.867	4.347
Meat and meat products	Bovine meat	N; P; S		O	S2	15	a	0.160*	1.063	0.160*	0.8105	0.160*	0.160*	1.3835	0.160*	0.500*	14.15	17.397	18.707	3.247	4.557
Meat and meat products	Bovine meat	R; P; S	E	C	S1	15	a	0.160*	1.67	0.160*	2.29	0.500*	0.160*	0.75	0.500*	0.500*	7.4	12.59	14.09	5.19	6.69
Meat and meat products	Bovine meat	R; P; S	E	C	S2	15	a	0.160*	1.84	0.160*	1.58	0.500*	0.160*	0.500*	0.500*	0.500*	10.4	14.46	16.3	4.06	5.9
Meat and meat products	Bovine meat	R; P; S	S	C	S1	15	a	0.160*	0.84	0.160*	0.97	0.500*	0.160*	0.160*	0.160*	0.500*	17	19.13	20.61	2.13	3.61
Meat and meat products	Bovine meat	R; P; S	S	C	S2	15	a	0.160*	0.9815	0.160*	0.8986	0.160*	0.160*	0.500*	0.160*	0.330*	7.4155	9.5356	10.9256	2.1201	3.5101
Meat and meat products	Bovine meat	R; P; S	W	C	S1	15	a	0.160*	1.4	0.160*	1.1	0.500*	0.160*	0.500*	0.500*	0.500*	6.2	9.34	11.18	3.14	4.98
Meat and meat products	Bovine meat	R; P; S	W	C	S2	15	a	0.160*	3.19	0.160*	2.95	0.500*	0.160*	0.71	0.500*	0.500*	11.1	18.43	19.93	7.33	8.83
Meat and meat products	Bovine meat	R; P; S	N	C	S1	15	a	0.160*	1.28	0.160*	1.06	0.500*	0.160*	0.160*	0.160*	0.58	10.3	13.38	14.52	3.08	4.22
Meat and meat products	Bovine meat	R; P; S	N	C	S2	15	a	0.160*	0.99	0.160*	0.89	0.160*	0.160*	0.500*	0.160*	0.500*	5.13	7.33	8.81	2.2	3.68
Meat and meat products	Bratwurst (pork)	N; P		O		15	a	0.160*	9.41	0.160*	9.42	1.835	0.160*	1.99	1.475	2.255	18.5	44.215	45.365	26.215	26.865
Meat and meat products	Bratwurst (pork)	N; P		C		15	a	0.330*	21.2373	0.160*	29.8396	3.56266	0.58689	6.28532	2.30452	3.25852	22.858	89.8428	90.4228	66.9849	67.5649
Meat and meat products	Chicken meat	N; P		O		15	a	0.160*	0.62	0.160*	1.29	0.500*	0.160*	0.500*	0.160*	0.95	16	19.18	20.5	3.18	4.5
Meat and meat products	Chicken meat	R; P	E	C		15	a	0.160*	1.58	0.160*	1.76	0.500*	0.160*	0.500*	0.500*	0.74	27	31.56	33.06	4.56	6.06
Meat and meat products	Chicken meat	R; P	S	C		15	a	0.160*	1.15	0.160*	2.09	0.500*	0.160*	0.500*	0.160*	0.500*	14	17.72	19.38	3.72	5.38
Meat and meat products	Chicken meat	R; P	W	C		15	a	0.160*	0.51	0.160*	0.71	0.500*	0.160*	0.500*	0.160*	0.500*	13	14.7	16.36	1.7	3.36
Meat and meat products	Chicken meat	R; P	N	C		15	a	0.500*	1.02	0.160*	1.49	0.57	0.160*	0.74	0.500*	1.85	12.4	18.39	19.39	5.99	6.99
Meat and meat products	Coarse cooked sausage (e.g. Bierwurst, Jagdwurst)	N				20	a	0.500*	24.6678	0.160*	31.8249	4.18252	0.6298	6.45966	2.8154	2.46916	16.6678	89.877	90.377	73.2092	73.7092
Meat and meat products	Cooked cured meat (pork, e.g. Kasseler, boiled ham)	N				20	a	0.160*	2.21	0.160*	1.96	0.500*	0.160*	2.2	0.76	4.0707	41.7	53.0607	53.8807	11.3607	12.1807
Meat and meat products	Cooked Mettwurst sausage	N				20	a	0.160*	12.3	0.160*	13.7	1.92	0.160*	3.96	1.79	5.52	22.9	62.09	62.57	39.19	39.67
Meat and meat products	Cooked sausage (pork, e.g. Wiener/frankfurter type)	N				20	a	0.160*	20.1155	0.160*	25.2431	3.27475	0.160*	4.86066	2.32065	4.25289	39.0324	99.1	99.58	60.0676	60.5476
Meat and meat products	Cooked sausage (poultry, e.g. Wiener/frankfurter type)	N				20	a	0.160*	3.32	0.160*	6.0806	1.09	0.160*	1.2539	0.500*	0.500*	8.7193	20.7838	21.9438	12.0645	13.2245
Meat and meat products	Corned pork, smoked, uncooked	N				20	a	0.160*	3.57	0.160*	3.67	0.64	0.160*	1.25	0.7	1.06	6.93	17.82	18.3	10.89	11.37
Meat and meat products	Cured unripened uncooked sausage (e.g. Mettwurst, Teewurst)	N				20	a	0.500*	17	0.160*	24	2.77	0.59	6.6	2.65	9.7	26	89.47	89.97	63.47	63.97
Meat and meat products	Deer meat	N				20	a	0.160*	3.4558	0.160*	2.0618	0.6223	0.160*	0.551	0.160*	0.160*	8.5605	15.2514	16.0514	6.6909	7.4909
Meat and meat products	Duck meat	N; P		O		15	a	0.160*	6.45	0.330*	6.25	2.695	0.160*	0.735	0.925	1.435	23.5	42.07	42.64	18.57	19.14
Meat and meat products	Duck meat	N; P		C		15	a	0.160*	1.895	0.160*	2.62125	0.835	0.160*	0.58	0.330*	0.655	30.5	36.4862	37.8962	5.98625	7.39625
Meat and meat products	Edible offal (pig, beef)	R; S	E		S1	11	a	0.160*	4.52	0.160*	7.7	0.74	0.160*	0.91	0.500*	0.160*	11.6	25.63	26.61	14.03	15.01
Meat and meat products	Edible offal (pig, beef)	R; S	E		S2	11	a	0.160*	0.84	0.160*	1.15	0.160*	0.160*	0.500*	0.160*	0.160*	3.17	5.32	6.62	2.15	3.45
Meat and meat products	Edible offal (pig, beef)	R; S	S		S1	11	a	0.160*	2.15	0.160*	1.99	0.500*	0.160*	0.81	0.500*	3.44	10.5	19.21	20.37	8.71	9.87
Meat and meat products	Edible offal (pig, beef)	R; S	S		S2	11	a	0.160*	1.53	0.160*	4.22	0.500*	0.160*	4.45	0.61	0.91	10.6	22.48	23.3	11.88	12.7
Meat and meat products	Edible offal (pig, beef)	R; S	W		S1	11	a	0.160*	0.565	0.160*	0.54	0.160*	0.160*	0.160*	0.160*	0.51	4.05	4.575	6.625	1.275	2.575
Meat and meat products	Edible offal (pig, beef)	R; S	W		S2	11	a	0.160*	0.54	0.160*	0.500*	0.160*	0.160*	0.160*	0.160*	0.500*	7.13	7.99	9.63	0.86	2.5
Meat and meat products	Edible offal (pig, beef)	R; S	N		S1	11	a	0.160*	0.82	0.160*	0.85	0.500*	0.160*	0.500*	0.160*	0.500*	7.7	9.85	11.51	2.15	3.81
Meat and meat products	Edible offal (pig, beef)	R; S	N		S2	11	a	0.160*	0.92	0.160*	0.81	0.160*	0.160*	0.500*	0.160*	0.500*	10	12.05	13.53	2.05	3.53
Meat and meat products	Edible offal (poultry)	N				20	a	0.160*	5.9	0.160*	10	1.9	0.160*	1.71	1.16	0.500*	19.9	40.73	41.55	20.83	21.65
Meat and meat products	Fine cooked sausage (e.g. Lyoner, Mortadella)	N; P		O		15	a	0.160*	7.455	0.160*	9.635	1.325	0.330*	1.78	0.775	1.26	19.75	41.14	42.63	22.14	22.88
Meat and meat products	Fine cooked sausage (e.g. Lyoner, Mortadella)	N; P		C		15	a	0.500*	63.1131	0.330*	144.72	10.5255	1.78341	22.4653	7.975	5.74476	30.7925	287.359	287.949	256.567	257.157
Meat and meat products	Ham, uncooked (pork)	N				20	a	0.160*	4.5	0.160*	4.47	0.500*	0.160*	1.04	0.59	1.45	8.85	21.06	21.88	12.21	13.03
Meat and meat products	Kidney (Mammals)	R; S	E		S1	15	a	0.160*	1.24	0.160*	1.36	0.500*	0.160*	0.500*	0.500*	0.500*	12	15.24	17.08	3.24	5.08
Meat and meat products	Kidney (Mammals)	R; S	E		S2	15	a	0.160*	1.48	0.160*	1.6	0.500*	0.160*	0.160*	0.160*	0.500*	9.13	12.53	14.01	3.4	4.88
Meat and meat products	Kidney (Mammals)	R; S	S		S1	15	a	0.160*	1.28	0.160*	3.13	0.500*	0.160*	0.160*	0.160*	0.53	15	20.1	21.24	5.1	6.24
Meat and meat products	Kidney (Mammals)	R; S	S		S2	15	a	0.160*	1.33	0.160*	1.59	0.160*	0.160*	0.500*	0.160*	0.500*	10.5	13.74	15.22	3.24	4.72
Meat and meat products	Kidney (Mammals)	R; S	W		S1	15	a	0.160*	1.95	0.160*	1.13	0.500*	0.160*	0.500*	0.160*	1.1	16.3	20.8	22.12	4.5	5.82
Meat and meat products	Kidney (Mammals)	R; S	W		S2	15	a	0.160*	1.72	0.160*	2.01	0.500*	0.160*	0.5	0.500*	0.84	14.4	19.79	20.95	5.39	6.55
Meat and meat products	Kidney (Mammals)	R; S	N		S1	15	a	0.160*	0.74	0.160*	1.71	0.500*	0.160*	0.500*	0.160*	0.61	6.5	9.88	11.2	3.38	4.7
Meat and meat products	Kidney (Mammals)	R; S	N		S2	15	a	0.160*	1.02	0.160*	1.53	0.500*	0.160*	0.500*	0.160*	0.500*	13.8	16.83	18.49	3.03	4.69
Meat and meat products	Liver sausage (pig, beef)	N; P; S		O	S1	15	a	0.500*	26.45	0.330*	31.65	3.255	0.72	6.835	2.42	3.06	16	90.46	91.22	74.46	75.22
Meat and meat products	Liver sausage (pig, beef)	N; P; S		C	S1	15	a	0.330*	15.6	0.160*	19.35	2.635	0.330*	3.595	1.825	3.54	15.55	62.255	62.915	46.705	47.365
Meat and meat products	Liver sausage (pig, beef)	N; P; S		O	S2	15	a	0.160*	40.5167	0.167*	64.19	26.97	4.31667	65.42	36.46	5.34667	15.5567	258.83	259.103	243.273	243.547
Meat and meat products	Liver sausage (pig, beef)	N; P; S		C	S2	15	a	0.330*	18.95	0.160*	19.25	3.065	0.330*	4.205	2.115	5.77	10.915	64.43	65.09	53.515	54.175
Meat and meat products	Liver sausage (poultry)	N				20	a	0.160*	7.6095	0.160*	10.73	1.4989	0.160*	1.641	0.828	1.611	18	41.9184	42.3984	23.9184	24.3984
Meat and meat products	Minced meat (pork)	N				20	a	0.160*	4.5209	0.160*	6.8632	0.6336	0.160*	1.3519	0.500*	0.6594	2.50*	15.189	17.509	14.189	15.009
Meat and meat products	Minced meat (pork, beef)	R; S	E		S1	15	a	0.160*	15	0.160*	24	3.09	0.160*	3.56	1.49	0.9	22	70.04	70.52	48.04	48.52
Meat and meat products	Minced meat (pork, beef)	R; S	E		S2	15	a	0.160*	7.16	0.160*	7.8	0.96	0.160*	1.91	0.500*	0.160*	23.6	41.59	42.57	17.99	18.97
Meat and meat products	Minced meat (pork, beef)	R; S	S		S1	15	a	0.160*	10.9	0.160*	12.4	2.06	0.160*	17.5	4.915	54	28.55	130.325	130.805	101.775	102.255
Meat and meat products	Minced meat (pork, beef)	R; S	S		S2	15	a	0.160*	9	0.160*	10.6	1.16	0.160*	1.08	0.91	0.71	9.69	33.15	33.63	23.46	23.94
Meat and meat products	Minced meat (pork, beef)	R; S	W		S1	15	a	0.500*	6.78	0.160*	10.2	0.94	0.160*	2.01	0.83	2.52	16.6	40.04	40.7	23.44	24.1
Meat and meat products	Minced meat (pork, beef)	R; S	W		S2	15	a	0.160*	7.06	0.160*	9.68	1.65	0.160*	2.5	0.500*	3.02	19.9	43.97	44.79	24.07	24.89
Meat and meat products	Minced meat (pork, beef)	R; S	N		S1	15	a	0.160*	6.9	0.160*	6.8	0.76	0.160*	1.06	1.26	1.26	16	34.04	34.52	18.04	18.52
Meat and meat products	Minced meat (pork, beef)	R; S	N		S2	15	a	0.160*	8.42	0.160*	10.6	1.38	0.160*	3.14	1.45	4.34	11.4	40.73	41.21	29.33	29.81
Meat and meat products	Mortadella (poultry)	N				20	a	0.500*	3.61	0.160*	6.19	1.39	0.160*	1.54	0.67	2.65	17.7	33.91	34.57	16.21	16.87
Meat and meat products	Pate	N				20	a	0.160*	9.6	0.160*	11.8	2.15	0.160*	2.55	1.02	2.17	4.21	33.5	33.98	29.29	29.77
Meat and meat products	Pig liver	N; P; S		O	S1	15	a	0.160*	1.5	0.160*	1.03	0.160*	0.160*	0.500*	0.160*	0.57	16.2	19.46	20.6	3.26	4.4
Meat and meat products	Pig liver	N; P; S		O	S2	15	a	0.160*	2.23	0.160*	2.37	0.500*	0.160*	0.500*	0.160*	0.81	19.7	25.43	26.75	5.73	7.05
Meat and meat products	Pig liver	R; P; S	E	C	S1	15	a	0.160*	3.26	0.160*	3.38	0.6	0.160*	0.75	0.500*	2.58	25	35.73	36.55	10.73	11.55
Meat and meat products	Pig liver	R; P; S	E	C	S2	15	a	0.160*	0.87	0.160*	1.3	0.160*	0.160*	0.500*	0.160*	0.98	9.27	12.58	13.72	3.31	4.45
Meat and meat products	Pig liver	R; P; S	S	C	S1	15	a	0.160*	2.78	0.160*	3.61	0.500*	0.160*	0.78	0.500*	0.76	10.1	18.35	19.51	8.25	9.41
Meat and meat products	Pig liver	R; P; S	S	C	S2	15	a	0.160*	1.67	0.160*	2.8	0.500*	0.160*	0.79	0.500*	0.95	23.7	30.23	31.39	6.53	7.69
Meat and meat products	Pig liver	R; P; S	W	C	S1	15	a	0.160*	0.99	0.160*	1.21	0.500*	0.160*	0.500*	0.160*	0.62	5.6	8.74	10.06	3.14	4.46
Meat and meat products	Pig liver	R; P; S	W	C	S2	15	a	0.160*	1.14	0.160*	1.78	0.500*	0.160*	0.500*	0.160*	0.55	21.8	25.59	26.91	3.79	5.11
Meat and meat products	Pig liver	R; P; S	N	C	S1	15	a	0.160*	1.02	0.160*	1.67	0.500*	0.160*	0.57	0.160*	0.78	9.3	13.5	14.48	4.2	5.18
Meat and meat products	Pig liver	R; P; S	N	C	S2	15	a	0.160*	4.4	0.160*	5.22	0.500*	0.160*	0.6	0.500*	0.57	10.1	21.21	22.37	11.11	12.27
Meat and meat products	Pork meat	N; P		O		15	a	0.160*	6.77	0.160*	8.45	1.35	0.160*	1.74	0.83	2.35	9.25	30.74	31.22	21.49	21.97
Meat and meat products	Pork meat	R; P	E	C		15	a	0.160*	2.97	0.160*	3.19	0.500*	0.160*	0.62	0.500*	0.73	13	20.83	21.99	7.83	8.99
Meat and meat products	Pork meat	R; P	S	C		15	a	0.160*	1.93	0.160*	2.82	0.500*	0.160*	0.500*	0.500*	0.51	9.2	14.94	16.44	5.74	7.24
Meat and meat products	Pork meat	R; P	W	C		15	a	0.160*	1.84	0.160*	2.46	0.500*	0.160*	0.52	0.500*	0.55	10.5	16.19	17.35	5.69	6.85
Meat and meat products	Pork meat	R; P	N	C		15	a	0.160*	2.56	0.160*	4.28	0.655	9.9	145.5	46	596	16	820.895	821.215	804.895	805.215
Meat and meat products	Pork schnitzel, breaded	N				20	a	0.160*	1.81	0.160*	1.82	0.500*	0.160*	0.500*	0.160*	0.97	16.2	21.12	22.44	4.92	6.24
Meat and meat products	Poultry liver	N; P		O		15	a	0.160*	5.2	0.160*	3.9	0.6	0.160*	0.6	0.500*	0.6	16.4	27.46	28.28	11.06	11.88
Meat and meat products	Poultry liver	N; P		C		15	a	0.160*	5.07	0.500*	9.07	1.99	0.160*	1.51	0.8	0.500*	9.5	28.26	29.26	18.76	19.76
Meat and meat products	Salami-type sausage (pork, beef)	N; P		O		15	a	0.500*	27.5	0.500*	42.5	5.07	0.78	6.26	3.19	3.03	14.4	103.05	103.73	88.65	89.33
Meat and meat products	Salami-type sausage (pork, beef)	N; P		C		15	a	0.160*	15.9	0.160*	21.4	2.81	0.160*	5.27	2.69	4.99	13.5	66.56	67.04	53.06	53.54
Meat and meat products	Salami-type sausage (poultry)	N				20	a	0.160*	2.59	0.160*	4.99	0.72	0.160*	1.47	0.500*	1.66	38.6	50.19	51.01	11.59	12.41
Meat and meat products	Sheep liver	N; S			S1	15	a	0.160*	1.62	0.160*	2.49	1.2	0.160*	2.66	0.57	1.11	12	21.65	22.13	9.65	10.13
Meat and meat products	Sheep liver	N; S			S2	15	a	0.160*	2.11825	0.160*	2.915	1.03475	0.160*	1.4275	0.500*	0.500*	13.3325	21.148	22.308	7.8155	8.9755
Meat and meat products	Sheep meat	N				20	a	0.160*	2.088	0.160*	4.2711	1.4198	0.160*	2.949	0.6278	0.7251	4.5396	16.6204	17.1004	12.0808	12.5608
Meat and meat products	Turkey meat	N; P		O		15	a	0.160*	1.125	0.160*	1.005	0.500*	0.160*	0.500*	0.500*	0.705	10.75	14.065	15.565	3.315	4.815
Meat and meat products	Turkey meat	N; P		C		15	a	0.160*	0.500*	0.160*	0.500*	0.160*	0.160*	0.160*	0.160*	0.160*	2.50*	1.32	4.62	0.32	2.12
Meat and meat products	Wild boar meat	N				20	a	0.500*	91.8386	0.160*	45.1814	30.5412	0.160*	7.7516	6.88	0.7007	16.6382	199.692	200.352	183.054	183.714
Fish, seafood and invertebrates	Carp	R	E			15	a	3.62	34.5	1.7	0.7	4.71	0.160*	0.500*	4.3	0.71	3.42	53.82	54.32	50.4	50.9
Fish, seafood and invertebrates	Carp	R	S			15	a	2.49	24.6	1.27	0.53	3.19	0.160*	0.500*	4.02	0.71	9.2	46.17	46.67	36.97	37.47
Fish, seafood and invertebrates	Carp	R	W			15	a	3.12	48.35	13.85	3.215	8.57	0.160*	0.515	6.02	0.500*	10.285	93.915	94.585	83.63	84.3
Fish, seafood and invertebrates	Carp	R	N			15	a	1.35	18.1	5.1	0.993	3.66	0.160*	0.500*	2.9	0.160*	12.3	44.563	45.223	32.263	32.923
Fish, seafood and invertebrates	Cod	N				20	a	0.500*	6.33	2.06	0.51	1.13	0.160*	0.160*	0.92	0.500*	6.5	17.77	18.77	11.27	12.27
Fish, seafood and invertebrates	Cod liver	N				20	a	221.65	3940	1170	44.295	828.7	0.273*	11.04	704.2	4.07333	53.5367	6978	6978	6924	6924
Fish, seafood and invertebrates	Eel	N				20	a	7.4075	258.15	36.755	11.155	98.4	0.160*	17.11	35.83	0.8555	18.025	483.688	483.848	465.663	465.823
Fish, seafood and invertebrates	Eel, smoked	N				20	a	5.095	117.7	26.45	6.055	32.1	0.160*	7.82	20.41	1.51	8.01	225.15	225.31	217.14	217.3
Fish, seafood and invertebrates	Fish filet dish, gratinated	N				20	a	0.160*	2.17	0.55	0.99	0.500*	0.160*	0.500*	0.68	0.500*	3.7	8.57	9.91	4.87	6.21
Fish, seafood and invertebrates	Fish fingers	N				20	a	0.160*	1.845	0.330*	3.54	0.69	0.160*	0.53	0.500*	0.66	21.3	28.465	29.715	7.165	8.415
Fish, seafood and invertebrates	Halibut	N				20	a	7.59	83.7	18.9	2.61	13.8	0.160*	1.91	10.5	0.500*	9.4	148.57	149.07	139.17	139.67
Fish, seafood and invertebrates	Halibut, smoked	N				20	a	7.7	117	32.8	3.47	16.6	0.160*	1.92	13.8	0.160*	5.51	198.8	199.12	193.29	193.61
Fish, seafood and invertebrates	Herring, canned in sauce	N				20	a	14.1	277	200	43.1	87.1	0.160*	6.77	42.7	0.78	10.1	681.65	681.81	671.55	671.71
Fish, seafood and invertebrates	Herring, fried herring	N				20	a	16	340	33.4	43	108	0.160*	7.76	41.5	0.95	6.67	597.28	597.44	590.61	590.77
Fish, seafood and invertebrates	Herring, pickled (Roll mops)	N				20	a	11.9	239	184	56.5	88.7	0.160*	9.54	45.1	1.56	8.24	644.54	644.7	636.3	636.46
Fish, seafood and invertebrates	Herring, pickled, young salted herring, Bismarck herring	N				20	a	14.115	268.49	85.705	39.895	95.16	0.160*	5.8355	34.64	1.074	29.025	573.94	574.1	544.915	545.075
Fish, seafood and invertebrates	Herring, smoked	N				20	a	12.7	280	178	15.6	69.7	0.160*	3.3	28.5	0.71	9	597.51	597.67	588.51	588.67
Fish, seafood and invertebrates	Mussels	N				20	a	1.79	32.3	0.160*	10.7	10.2	0.160*	1.26	5.51	0.74	19.8	82.3	82.62	62.5	62.82
Fish, seafood and invertebrates	Ocean perch	N				20	a	3.16	105	24.5	2.33	18.8	0.160*	2.66	26.9	0.160*	7.52	190.87	191.19	183.35	183.67
Fish, seafood and invertebrates	Plaice/sole	N				20	a	3.44	101	0.500*	2.98	37.6	0.160*	2	21.9	0.500*	6.74	175.98	176.82	169.24	170.08
Fish, seafood and invertebrates	Pollock, Alaska pollock	N				20	a	0.71	24.7	6.21	2.59	9.37	0.160*	0.51	8.02	0.500*	16.4	68.67	69.17	52.27	52.77
Fish, seafood and invertebrates	Salmon	N				20	a	8.13	158	0.500*	26.7	40.2	0.160*	6.63	32.2	2.12	9.68	283.82	284.32	274.14	274.64
Fish, seafood and invertebrates	Salmon, smoked	N				20	a	4.27	81.8	36	16.9	20.9	0.160*	3.82	16	0.500*	3.21	183.06	183.56	179.85	180.35
Fish, seafood and invertebrates	Shrimps/prawns	N				20	a	0.160*	2.38	0.160*	0.93	0.500*	0.160*	0.160*	0.53	0.500*	3.26	7.42	8.74	4.16	5.48
Fish, seafood and invertebrates	Spiny dogfish, smoked	N				20	a	215	5000	337	902	3080	0.160*	629	950	8.79	15.4	11137	11137	11122	11122
Fish, seafood and invertebrates	Squid/octopus	N				20	a	0.160*	2.45	0.160*	1.86	0.83	0.160*	0.72	1.47	0.500*	11.6	19.09	19.91	7.49	8.31
Fish, seafood and invertebrates	Striped catfish	N				20	a	0.500*	7.29	0.500*	11.4	2.25	0.160*	1.24	1.1	0.76	35	59.36	60.2	24.36	25.2
Fish, seafood and invertebrates	Trout	R	E			15	a	4.74	95.1	4.43	18	22.5	0.160*	4.32	20.2	1.15	11.9	182.34	182.5	170.44	170.6
Fish, seafood and invertebrates	Trout	R	S			15	a	4.6	107	5.94	30.1	25.1	0.160*	5.23	19.8	1.41	7.9	207.08	207.24	199.18	199.34
Fish, seafood and invertebrates	Trout	R	W			15	a	4.07	74.6	2.65	20.2	21.5	0.160*	4.07	15.8	0.88	16.6	160.37	160.53	143.77	143.93
Fish, seafood and invertebrates	Trout	R	N			15	a	4.895	100.1	26.05	22.15	25.45	0.160*	4.995	17.9	1.495	22.65	225.685	225.845	203.035	203.195
Fish, seafood and invertebrates	Trout, smoked	R	E			15	a	2.71	55.3	4.68	10.3	12.8	0.160*	2.56	11.5	0.81	3.18	103.84	104	100.66	100.82
Fish, seafood and invertebrates	Trout, smoked	R	S			15	a	2.51	55.4	2.875	12.27	12.3	0.160*	2.475	9.95	0.765	8.3	106.845	107.005	98.545	98.705
Fish, seafood and invertebrates	Trout, smoked	R	W			15	a	2.74	49.1567	16.3333	10.0433	12.7533	0.160*	2.51333	10.0267	0.682333	7.47	111.719	111.879	104.249	104.409
Fish, seafood and invertebrates	Trout, smoked	R	N			15	a	3.035	60.35	16.65	15.35	16.25	0.160*	3.175	12.25	1.25	9.5	137.81	137.97	128.31	128.47
Fish, seafood and invertebrates	Tuna	N				20	c	0.500*	3.3	0.97	0.73	2.47	0.160*	0.5	2.48	0.160*	7.56	18.17	18.83	10.61	11.27
Fish, seafood and invertebrates	Tuna, canned in oil	N				20	a	0.160*	2.33	0.160*	1.55	0.55	0.160*	0.500*	0.500*	0.500*	31.6	36.51	38.01	4.91	6.41
Fish, seafood and invertebrates	Tuna, canned in sauce or own juice	N				20	a	0.160*	1.07	0.500*	0.67	0.500*	0.160*	0.160*	0.500*	0.500*	7.42	9.8	11.64	2.38	4.22
Fish, seafood and invertebrates	Tuna, smoked	N				20	a	0.160*	2.96	0.56	0.74	0.95	0.160*	0.160*	0.76	0.160*	2.83	8.8	9.44	5.97	6.61
Milk and dairy products	Buttermilk	N				20	a	0.160*	0.500*	0.160*	0.500*	0.160*	0.160*	0.160*	0.160*	0.160*	1.75*	0.82	3.87	0.32	2.12
Milk and dairy products	Coffee cream	N				20	a	0.160*	9.8169	0.160*	11.32	1.2534	0.160*	2.2662	0.5726	1.00*	5.3217	30.5508	32.0308	25.2291	26.7091
Milk and dairy products	Condensed milk	N				20	a	0.160*	4.2984	0.160*	4.3111	0.5635	0.160*	0.722	0.500*	0.500*	2.50*	11.215	13.875	10.215	11.375
Milk and dairy products	Cow milk, plain	N; P; S		O	S1	15	a	0.160*	0.63	0.160*	0.500*	0.160*	0.160*	0.160*	0.160*	0.160*	1.00*	0.79	3.25	0.79	2.25
Milk and dairy products	Cow milk, plain	N; P; S		O	S2	15	a	0.160*	0.7994	0.160*	0.6097	0.160*	0.160*	0.160*	0.160*	0.160*	2.50*	2.4091	5.0291	1.4091	2.5291
Milk and dairy products	Cow milk, plain	N; P		C		15	a	0.160*	1.3388	0.160*	1.051	0.160*	0.160*	0.500*	0.160*	0.160*	3.49	6.0398	7.3398	2.5498	3.8498
Milk and dairy products	Cream cheese	N				20	a	0.160*	5.97	0.160*	6.73	0.65	0.160*	1.1	0.500*	0.500*	12.1	26.87	28.03	14.77	15.93
Milk and dairy products	Cream cheese product	N				20	a	0.160*	6.87	0.160*	6.74	0.500*	0.160*	1.2	0.500*	0.500*	9.9	25.19	26.69	15.29	16.79
Milk and dairy products	Cream cheese with herbs	N				20	a	0.160*	5.2	0.160*	7.77	0.500*	0.160*	0.500*	0.160*	0.160*	11.1	24.39	25.87	13.29	14.77
Milk and dairy products	Cream, plain	N; P; S		O	S1	15	a	0.160*	13.545	0.160*	10.8	1.27	0.160*	1.68	0.855	0.54	13.15	41.84	42.32	28.69	29.17
Milk and dairy products	Cream, plain	N; P; S		O	S2	15	a	0.160*	16.9	0.160*	11.7	2.07	0.160*	1.7	0.69	0.500*	17.7	50.92	51.74	33.22	34.04
Milk and dairy products	Cream, plain	N; P		C		15	a	0.500*	25.4	0.160*	24.9652	2.9857	0.500*	3.9209	1.6003	0.500*	14.5921	73.9442	75.1242	59.3521	60.5321
Milk and dairy products	Emmental cheese	N				20	a	0.160*	11.1127	0.160*	13.4337	1.37766	0.160*	2.1036	0.160*	0.160*	16.1514	44.179	44.979	28.0276	28.8276
Milk and dairy products	Firm/semi-hard cheese	N; P; S		O	S1	15	a	0.160*	9.06	0.160*	6.88	1.18	0.160*	1.32	0.77	0.64	9.6	29.45	29.93	19.85	20.33
Milk and dairy products	Firm/semi-hard cheese	N; P; S		O	S2	15	a	0.160*	14.6	0.160*	10.4	1.71	0.160*	1.73	0.500*	0.160*	8.02	36.62	37.6	28.6	29.58
Milk and dairy products	Firm/semi-hard cheese	N; P		C		15	a	0.160*	5.877	0.160*	4.11	0.500*	0.160*	0.500*	0.160*	0.160*	14.998	25.305	26.785	10.307	11.787
Milk and dairy products	Flavoured milk	N; P; S		O	S1	15	a	0.160*	1.05	0.160*	0.77	0.160*	0.160*	0.500*	0.160*	0.160*	1.00*	1.98	4.28	1.98	3.28
Milk and dairy products	Flavoured milk	N; P; S		O	S2	15	a	0.160*	0.500*	0.160*	0.500*	0.160*	0.160*	0.160*	0.160*	0.160*	1.00*	0.32	3.12	0.32	2.12
Milk and dairy products	Flavoured milk	N; P		C		20	a	0.160*	0.500*	0.160*	0.5183	0.160*	0.160*	0.160*	0.160*	0.160*	3.17	3.8483	5.3083	0.6783	2.1383
Milk and dairy products	Goat cheese	N				20	a	0.160*	6.54	0.160*	4.47	0.72	0.160*	1.57	0.78	1.37	11.9	27.35	27.83	15.45	15.93
Milk and dairy products	Ice cream, milk-based	N				20	a	0.160*	12.48	0.160*	13.95	2.259	0.160*	1.993	0.160*	8.1936	535	573.876	574.516	38.8756	39.5156
Milk and dairy products	Instant oat flakes in milk	N				20	a	0.160*	0.93	0.160*	0.67	0.160*	0.160*	0.160*	0.160*	0.160*	3	4.6	5.72	1.6	2.72
Milk and dairy products	Processed cheese	N				20	a	0.160*	4.5	0.160*	3.14	0.500*	0.160*	0.7	0.500*	0.500*	26.6	35.42	36.92	8.82	10.32
Milk and dairy products	Pudding	N				20	a	0.160*	2.65	0.160*	3.7081	0.500*	0.160*	0.6395	0.500*	0.500*	23.56	31.0376	32.5376	7.4776	8.9776
Milk and dairy products	Quark	N; P; S		O	S1	15	a	0.160*	1.43	0.160*	0.92	0.160*	0.160*	0.500*	0.160*	0.160*	2.50*	3.51	6.31	2.51	3.81
Milk and dairy products	Quark	N; P; S		O	S2	15	a	0.160*	0.72	0.160*	0.72	0.160*	0.160*	0.160*	0.160*	0.160*	4.23	5.67	6.79	1.44	2.56
Milk and dairy products	Quark	N; P		C		15	a	0.160*	0.66	0.160*	0.65	0.160*	0.160*	0.500*	0.160*	0.84	2.50*	3.31	5.95	2.31	3.45
Milk and dairy products	Quark dessert, flavoured	N				20	a	0.160*	0.500*	0.160*	0.500*	0.160*	0.160*	0.160*	0.160*	0.160*	3.35	3.67	5.47	0.32	2.12
Milk and dairy products	Quark with herbs	N				20	a	0.160*	2.42	0.160*	2.8875	0.500*	0.160*	0.5815	0.500*	0.500*	3.0449	9.4139	10.9139	6.369	7.869
Milk and dairy products	Sheep cheese	N				20	a	0.160*	2.05	0.160*	2.66	0.78	0.160*	1.49	0.500*	0.500*	21.2	28.5	29.66	7.3	8.46
Milk and dairy products	Soft-ripened cheese	N				20	a	0.160*	7.11788	0.160*	6.58795	0.9896	0.160*	0.160*	0.160*	0.160*	1.00*	14.6954	16.6554	14.6954	15.6554
Milk and dairy products	Yoghurt, cow milk, plain	N; P; S		O	S1	15	a	0.160*	0.74	0.160*	0.54	0.160*	0.160*	0.160*	0.160*	0.160*	1.00*	1.28	3.4	1.28	2.4
Milk and dairy products	Yoghurt, cow milk, plain	N; P; S		O	S2	15	a	0.160*	0.500*	0.160*	0.51	0.160*	0.160*	0.160*	0.160*	0.160*	3.395	3.145	5.525	0.5	2.13
Milk and dairy products	Yoghurt, cow milk, plain	N; P		C		15	a	0.160*	0.75	0.160*	0.5	0.160*	0.160*	0.160*	0.160*	0.160*	1.00*	1.25	3.37	1.25	2.37
Milk and dairy products	Yoghurt/yoghurt drink, cow milk, flavoured	N; P; S		O	S1	15	a	0.160*	1.565	0.160*	1.045	0.160*	0.160*	0.500*	0.160*	0.160*	3.235	5.255	7.305	2.77	4.07
Milk and dairy products	Yoghurt/yoghurt drink, cow milk, flavoured	N; P; S		O	S2	15	a	0.160*	0.83	0.160*	0.53	0.160*	0.160*	0.160*	0.160*	0.160*	21.3	22.66	23.78	1.36	2.48
Milk and dairy products	Yoghurt/yoghurt drink, cow milk, flavoured	N; P		C		15	a	0.160*	0.67	0.160*	0.62	0.160*	0.160*	0.160*	0.160*	0.160*	15.1	16.39	17.51	1.29	2.41
Eggs and egg products	Hen egg	N; P		O		15	a	0.160*	3	0.160*	6.37	1.49	0.160*	1.65	0.86	1.47	34.8	49.64	50.12	14.84	15.32
Eggs and egg products	Hen egg	R; P	E	C		15	a	0.160*	1.2	0.160*	2.2	0.69	0.160*	0.71	0.500*	0.73	20.8	26.49	27.31	5.69	6.51
Eggs and egg products	Hen egg	R; P	S	C		15	a	0.160*	13.0733	0.160*	40.829	4.77333	0.160*	10.6233	2.339	0.500667	58.26	130.172	130.879	71.912	72.6187
Eggs and egg products	Hen egg	R; P	W	C		15	a	0.160*	2.12	0.160*	3.61	0.8	0.160*	1.7	0.56	2.46	24.5	35.75	36.23	11.25	11.73
Eggs and egg products	Hen egg	R; P	N	C		15	a	0.160*	2.56	0.160*	3.85	0.86	0.160*	1	0.500*	1.41	11.1	20.94	21.76	9.84	10.66
Eggs and egg products	Hen egg, pan-fried	N; P		O		15	a	0.160*	1.77667	0.160*	2.81333	0.806333	0.160*	1.32333	0.573333	2.10333	92.4333	101.83	102.31	9.39633	9.87633
Eggs and egg products	Hen egg, pan-fried	R; P	E	C		15	a	0.160*	2.54	0.160*	3.38	0.89	0.160*	1.07	0.500*	0.83	23.3	32.17	32.99	8.87	9.69
Eggs and egg products	Hen egg, pan-fried	R; P	S	C		15	a	0.160*	2.31	0.160*	6.36	0.97	0.160*	1.15	0.160*	0.54	95	106.33	106.97	11.33	11.97
Eggs and egg products	Hen egg, pan-fried	R; P	W	C		15	a	0.160*	3.25	0.160*	7.33	1.115	0.160*	3.0047	1.0199	2.382	44.36	62.4616	62.9416	18.1016	18.5816
Eggs and egg products	Hen egg, pan-fried	R; P	N	C		15	a	0.160*	3.27	0.160*	6.84	1.83	0.160*	1.73	0.77	0.87	20.8	36.11	36.59	15.31	15.79
Sugar, confectionery and water-based sweet desserts	Candied fruits	N				20	a	0.160*	1.4	0.160*	0.500*	0.160*	0.160*	0.500*	0.160*	0.79	28.5	31.01	32.49	2.51	3.99
Sugar, confectionery and water-based sweet desserts	Chewing gums	N				20	a	0.160*	0.160*	0.160*	0.160*	0.160*	0.160*	0.160*	0.160*	0.160*	1.00*	0	2.44	0	1.44
Sugar, confectionery and water-based sweet desserts	Chocolate bar	N				20	a	0.160*	2.71	0.160*	2.59955	0.500*	0.160*	0.545	0.160*	0.99	142	149.005	149.985	7.00455	7.98455
Sugar, confectionery and water-based sweet desserts	Chocolate-coated marshmallow treats	N				20	a	0.160*	0.5877	0.160*	1.5846	0.500*	0.160*	0.500*	0.500*	0.5031	126	129.155	130.655	3.1554	4.6554
Sugar, confectionery and water-based sweet desserts	Dark chocolate	N				20	a	0.273*	3.03943	0.160*	2.35067	0.6288	0.160*	1.10783	0.516667	3.98683	306.76	318.217	318.984	11.4569	12.2236
Sugar, confectionery and water-based sweet desserts	Filled chocolate	N				20	a	0.160*	2.1	0.160*	2.62	0.500*	0.160*	1.07	0.160*	1.88	244	251.83	252.81	7.83	8.81
Sugar, confectionery and water-based sweet desserts	Honey	N; P		O		15	a	0.160*	0.57	0.160*	0.500*	0.160*	0.160*	0.160*	0.160*	0.160*	14.2	14.93	16.39	0.73	2.19
Sugar, confectionery and water-based sweet desserts	Honey	N; P		C		15	a	0.160*	0.500*	0.160*	0.500*	0.160*	0.160*	0.160*	0.160*	0.160*	4.34	4.66	6.46	0.32	2.12
Sugar, confectionery and water-based sweet desserts	Milk chocolate	N; P		O		15	a	0.160*	2.8339	0.160*	0.595	0.500*	0.160*	1.0274	0.330*	1.9741	91.725	98.2254	99.4654	6.5004	7.7404
Sugar, confectionery and water-based sweet desserts	Milk chocolate	N; P		C		15	a	0.330*	8.85865	0.750*	3.9292	1.00*	1.75*	1.00*	0.500*	0.500*	289.8	303.668	308.418	13.8679	18.6179
Sugar, confectionery and water-based sweet desserts	Nut nougat cream, chocolate cream	N				20	a	0.160*	0.500*	0.160*	0.160*	0.160*	0.160*	0.160*	0.160*	0.160*	76.866	77.026	78.646	0.16	1.78
Sugar, confectionery and water-based sweet desserts	Pralines	N				20	a	0.160*	2.15419	0.160*	1.8225	0.160*	0.160*	0.64426	0.160*	1.48412	236.367	242.472	243.272	6.10507	6.90507
Animal and vegetable fats and oils	Butter	N; P; S		O	S1	15	a	0.160*	28.35	0.160*	22.45	3.685	0.160*	4.095	1.67	1.595	8.74	70.585	71.065	61.845	62.325
Animal and vegetable fats and oils	Butter	N; P; S		O	S2	15	a	0.170*	28.95	0.170*	25.557	3.74	0.170*	5.0725	0.56	1.0475	22.6667	87.3287	88.1037	64.662	65.437
Animal and vegetable fats and oils	Butter	N; P		C		15	a	0.330*	23.0535	0.160*	21.655	3.64	0.160*	4.35	1.64	1.32	63	118.739	119.308	55.7385	56.3085
Animal and vegetable fats and oils	Butter (low fat)	N				20	a	0.160*	17.47	0.160*	14.8707	2.1357	0.160*	4.5065	1.0477	0.6218	5.59	46.2424	46.7224	40.6524	41.1324
Animal and vegetable fats and oils	Corn oil/maize-germ oil	N				15	a	0.160*	2.60008	0.160*	0.160*	0.160*	0.160*	0.160*	0.160*	0.160*	1.00*	2.60008	4.88008	2.60008	3.88008
Animal and vegetable fats and oils	Margarine	N; P		O		15	a	0.160*	0.330*	0.160*	0.160*	0.330*	0.160*	0.330*	0.160*	0.330*	3.15	2.97	5.27	0.32	2.12
Animal and vegetable fats and oils	Margarine	N; P		C		15	a	0.160*	2.5835	0.160*	6.688	0.160*	0.160*	1.13335	0.160*	0.74725	56.365	67.5171	68.3171	11.1521	11.9521
Animal and vegetable fats and oils	Margarine (low fat)	N				15	a	0.160*	1.6934	0.160*	4.1753	0.500*	0.160*	0.500*	0.500*	0.8494	30	37.1981	38.6981	7.1981	8.6981
Animal and vegetable fats and oils	Olive oil	N; P		O		15	a	0.500*	0.54	0.160*	2.176	0.55	0.160*	0.330*	0.160*	1.517	7.035	11.888	13.128	4.853	6.093
Animal and vegetable fats and oils	Olive oil	N; P		C		15	a	0.500*	3.32	0.160*	2.15	0.500*	0.160*	0.160*	0.330*	0.160*	1.00*	5.87	8.44	5.87	7.44
Animal and vegetable fats and oils	Rapeseed oil	N				20	a	0.170*	6.2875	0.170*	14.9225	1.763	0.170*	1.78025	0.45	0.837425	51.5433	77.374	78.094	25.8307	26.5507
Animal and vegetable fats and oils	Sunflower seed oil	N; P		O		15	a	0.160*	2.425	0.160*	7.52	0.160*	0.160*	1.455	0.160*	0.160*	166.5	177.9	178.86	11.4	12.36
Animal and vegetable fats and oils	Sunflower seed oil	N; P		C		15	a	0.160*	2.165	0.160*	6.945	0.65	0.160*	0.9495	0.160*	1.5335	33.15	45.313	46.033	12.163	12.883
Coffee, cocoa, tea and infusions	Cocoa beverage-preparation, instant (powder)	N				20	b	0.160*	0.500*	0.160*	3.29	0.500*	0.160*	0.160*	0.160*	0.160*	1.00*	3.61	6.25	3.61	5.25
Coffee, cocoa, tea and infusions	Cocoa powder	N				20	b	0.160*	1.33278	0.160*	1.26015	0.330*	0.160*	0.605	0.330*	2.68999	155.923	161.801	162.951	5.87791	7.02792
Coffee, cocoa, tea and infusions	Coffee substitute, prepared with water	N				20	a	0.160*	0.160*	0.160*	0.160*	0.160*	0.160*	0.160*	0.160*	0.160*	1.00*	0	2.44	0	1.44
Coffee, cocoa, tea and infusions	Coffee, prepared with water	N; P		O		15	a	0.160*	0.160*	0.160*	0.160*	0.160*	0.160*	0.160*	0.160*	0.160*	1.00*	0	2.44	0	1.44
Coffee, cocoa, tea and infusions	Coffee, prepared with water	N; P		C		15	a	0.160*	0.160*	0.160*	0.160*	0.160*	0.160*	0.160*	0.160*	0.160*	1.00*	0	2.44	0	1.44
Coffee, cocoa, tea and infusions	Fermented and non-fermented tea, prepared with water	N; P		O		15	a	0.160*	0.575	0.160*	1.015	0.330*	0.160*	0.160*	0.160*	0.160*	1.75*	2.01	4.63	1.51	2.88
Coffee, cocoa, tea and infusions	Fermented and non-fermented tea, prepared with water	N; P		C		15	a	0.330*	3.1495	0.160*	0.330*	0.160*	0.160*	0.160*	0.160*	0.160*	4.97	8.2795	9.7395	3.3095	4.7695
Coffee, cocoa, tea and infusions	Instant coffee, prepared with water	N				20	a	0.160*	0.160*	0.160*	0.160*	0.160*	0.160*	0.160*	0.160*	0.160*	1.00*	0	2.44	0	1.44
Coffee, cocoa, tea and infusions	Rooibos tea, prepared with water	N				20	a	0.160*	3.49598	0.160*	2.46835	0.500*	0.160*	0.500*	0.500*	0.89258	35.3815	42.7184	44.2184	7.33691	8.83691
Alcoholic beverages	Beer	N; P		O		15	a	0.060*	0.24	0.060*	0.200*	0.060*	0.060*	0.200*	0.200*	0.200*	4.11	4.59	5.39	0.48	1.28
Alcoholic beverages	Beer	N; P		C		15	a	0.060*	0.11	0.060*	0.100*	0.060*	0.060*	0.060*	0.060*	0.060*	0.600*	0.17	1.23	0.17	0.63
Alcoholic beverages	Beer-based mixed drink	N				20	a	0.060*	0.100*	0.060*	0.100*	0.060*	0.060*	0.060*	0.060*	0.060*	1.00*	0.12	1.62	0.12	0.62
Alcoholic beverages	Malt beer	N				20	a	0.160*	0.160*	0.160*	0.160*	0.160*	0.160*	0.160*	0.500*	0.160*	2.50*	1.16	4.28	0.16	1.78
Alcoholic beverages	Mixed alcoholic drink (mixture of spirits with non-alcoholic drinks)	N				20	a	0.600*	0.600*	0.600*	0.600*	0.600*	0.600*	0.600*	0.600*	0.600*	6.09	6.09	11.49	0	5.4
Alcoholic beverages	Red wine	N; P		O		15	a	0.060*	0.060*	0.060*	0.060*	0.060*	0.060*	0.060*	0.060*	0.060*	1.35	1.35	1.89	0	0.54
Alcoholic beverages	Red wine	N; P		C		15	a	0.160*	0.500*	0.160*	0.160*	0.160*	0.160*	0.160*	0.160*	0.160*	8.63	8.79	10.41	0.16	1.78
Alcoholic beverages	Spirit	N				20	a	0.12	0.2	0.060*	0.12	0.060*	0.060*	0.060*	0.060*	0.060*	6.01	6.45	6.81	0.44	0.8
Alcoholic beverages	White wine, sparkling wine	N; P		O		15	a	0.060*	0.100*	0.060*	0.060*	0.060*	0.060*	0.060*	0.060*	0.060*	1.31	1.37	1.89	0.06	0.58
Alcoholic beverages	White wine, sparkling wine	N; P		C		15	a	0.060*	0.060*	0.060*	0.100*	0.060*	0.060*	0.060*	0.060*	0.060*	1.22	1.28	1.8	0.06	0.58
Alcoholic beverages	Wine-based drink	N				20	a	0.060*	0.13	0.060*	0.100*	0.060*	0.060*	0.060*	0.060*	0.100*	6.34	6.59	7.03	0.25	0.69
Food products for infants and toddlers	Biscuits and rusks for infants and toddlers	N				20	a	0.160*	1.48	0.160*	1.424	0.500*	0.160*	0.160*	0.160*	0.500*	174.2	177.424	178.904	3.224	4.704
Food products for infants and toddlers	Fruit and vegetable juice and nectar specific for infants and toddlers	N				20	a	0.020*	0.099	0.020*	0.089	0.020*	0.020*	0.07	0.060*	0.060*	5.57	5.868	6.028	0.298	0.458
Food products for infants and toddlers	Infant formulae, follow-on formulae for reconstitution with liquids (powder)	N; P		O		15	b	0.160*	1.47	0.160*	2.54684	0.160*	0.160*	0.500*	0.160*	0.160*	24.0045	28.1813	29.4813	4.17684	5.47684
Food products for infants and toddlers	Infant formulae, follow-on formulae for reconstitution with liquids (powder)	N; P		C		15	b	0.160*	2	0.160*	4.28032	0.74245	0.160*	0.67542	0.500*	0.61034	38.74	47.2085	48.0285	8.46853	9.28853
Food products for infants and toddlers	Infusion and hot beverage for infants and toddlers	N				20	a	0.160*	0.160*	0.160*	0.160*	0.160*	0.160*	0.160*	0.160*	0.160*	1.00*	0	2.44	0	1.44
Food products for infants and toddlers	Instant milk cereals for reconstitution with liquids (powder)	N				20	b	0.160*	0.6915	0.160*	1.355	0.500*	0.160*	0.160*	0.160*	0.160*	16.9	19.1065	20.4065	2.2065	3.5065
Food products for infants and toddlers	Mixed cereal porridge and infant formulae for reconstituiton with liquids (powder)	N; P		O		15	b	0.160*	0.5195	0.160*	0.6	0.160*	0.160*	0.160*	0.160*	0.160*	29.55	30.3295	31.7895	0.7795	2.2395
Food products for infants and toddlers	Mixed cereal porridge and infant formulae for reconstituiton with liquids (powder)	N; P		C		15	b	0.160*	5.4	0.160*	3.925	0.9	0.160*	0.500*	0.500*	0.500*	7.45	18.155	19.655	10.705	12.205
Food products for infants and toddlers	Ready-to-eat dairy-based meal for infants and toddlers	N				20	a	0.160*	0.52577	0.160*	0.56849	0.160*	0.160*	0.160*	0.160*	0.160*	8.65534	9.7496	10.8696	1.09426	2.21426
Food products for infants and toddlers	Ready-to-eat fruit-based meal for infants and toddlers	N; P		O		15	a	0.160*	0.160*	0.160*	0.160*	0.160*	0.160*	0.160*	0.160*	0.160*	1.00*	0	2.44	0	1.44
Food products for infants and toddlers	Ready-to-eat fruit-based meal for infants and toddlers	N; P		C		15	a	0.160*	0.160*	0.160*	0.500*	0.160*	0.160*	0.160*	0.160*	0.160*	1.00*	0.16	2.78	0.16	1.78
Food products for infants and toddlers	Ready-to-eat mixed meal for infants and toddlers	N; P		O		15	a	0.160*	2.19349	0.160*	1.5	0.645	0.160*	0.330*	0.160*	0.330*	15.5845	19.913	21.223	4.3285	5.6385
Food products for infants and toddlers	Ready-to-eat mixed meal for infants and toddlers	N; P		C		15	a	0.160*	0.862955	0.160*	0.815	0.330*	0.160*	0.160*	0.160*	0.160*	4.45	5.53796	7.41796	1.58796	2.96796
Food products for infants and toddlers	Ready-to-eat vegetable-based meal for infants and toddlers	N				20	a	0.160*	1.06	0.160*	0.506743	0.273333	0.160*	0.160*	0.28	0.330*	11.6033	13.0034	14.6934	1.40008	3.09008
Food products for infants and toddlers	Simple cereals for reconstitution with liquids, millet porridge (powder)	N				20	b	0.160*	0.500*	0.160*	0.160*	0.160*	0.160*	0.160*	0.160*	0.160*	6.1	6.26	7.88	0.16	1.78
Products for non-standard diets and food imitates	Rice drink	N				20	a	0.160*	0.160*	0.160*	0.160*	0.160*	0.160*	0.160*	0.160*	0.160*	5.6	5.1	7.04	0	1.44
Products for non-standard diets and food imitates	Soya drink	N				20	a	0.160*	0.57	0.160*	1.00792	0.160*	0.160*	0.500*	0.160*	0.160*	19.99	21.7279	23.0279	1.73792	3.03792
Products for non-standard diets and food imitates	Soya yoghurt and dessert	N				20	a	0.160*	0.160*	0.160*	0.500*	0.160*	0.160*	0.160*	0.160*	0.160*	2.50*	1.16	4.28	0.16	1.78
Products for non-standard diets and food imitates	Textured soy protein	N				20	a	0.160*	0.500*	0.160*	0.500*	0.160*	0.160*	0.160*	0.160*	0.160*	27.6	27.92	29.72	0.32	2.12
Products for non-standard diets and food imitates	Tofu	N; P		O		15	a	0.160*	0.500*	0.160*	0.500*	0.160*	0.160*	0.160*	0.160*	0.160*	1.00*	0.32	3.12	0.32	2.12
Products for non-standard diets and food imitates	Tofu	N; P		C		15	a	0.160*	0.500*	0.160*	0.500*	0.160*	0.160*	0.160*	0.160*	0.160*	1.00*	0.32	3.12	0.32	2.12
Products for non-standard diets and food imitates	Vegetarian sandwich spread	N				20	a	0.500*	0.7306	0.160*	1.7782	0.500*	0.160*	0.500*	0.500*	0.500*	64.3988	67.5476	69.7276	3.1488	5.3288
Products for non-standard diets and food imitates	Vegetarian sausage	N				20	a	0.160*	1.76	0.160*	2.0463	0.500*	0.160*	0.500*	0.160*	0.500*	150	154.286	155.946	4.2863	5.9463
Composite dishes	Beef roulade	N; P; S		O	S1	15	a	0.160*	6.6395	0.160*	8.59667	1.56733	0.160*	1.50233	0.968667	0.500*	12.3	31.7345	32.5545	19.4345	20.2545
Composite dishes	Beef roulade	N; P; S		O	S2	15	a	0.160*	0.9405	0.160*	1.19	0.500*	0.160*	0.500*	0.160*	0.500*	18.55	21.1605	22.8205	2.6105	4.2705
Composite dishes	Beef roulade	R; P; S	E	C	S1	15	a	0.160*	1.424	0.160*	1.587	0.500*	0.160*	0.500*	0.160*	0.500*	11.3635	14.8545	16.5145	3.491	5.151
Composite dishes	Beef roulade	R; P; S	E	C	S2	15	a	0.160*	1.73	0.160*	1.57	0.500*	0.160*	0.160*	0.160*	0.500*	12.9	16.52	18	3.62	5.1
Composite dishes	Beef roulade	R; P; S	S	C	S1	15	a	0.160*	7.25	0.160*	15.5	1.31	0.160*	3.055	0.765	0.500*	6.485	34.525	35.345	28.04	28.86
Composite dishes	Beef roulade	R; P; S	S	C	S2	15	a	0.160*	1	0.160*	0.97	0.160*	0.160*	0.500*	0.160*	0.500*	5.45	7.74	9.22	2.29	3.77
Composite dishes	Beef roulade	R; P; S	W	C	S1	15	a	0.160*	2.197	0.160*	2.609	0.500*	0.160*	0.500*	0.160*	0.53	11.48	17.136	18.456	5.656	6.976
Composite dishes	Beef roulade	R; P; S	W	C	S2	15	a	0.160*	0.63	0.160*	0.83	0.160*	0.160*	0.500*	0.160*	0.500*	6.05	7.83	9.31	1.78	3.26
Composite dishes	Beef roulade	R; P; S	N	C	S1	15	a	0.160*	1.5205	0.160*	1.905	0.500*	0.160*	0.7388	0.500*	1.435	4.56	10.4793	11.6393	5.9193	7.0793
Composite dishes	Beef roulade	R; P; S	N	C	S2	15	a	0.160*	1.03	0.160*	0.97	0.500*	0.160*	0.500*	0.160*	0.500*	6.7	9.18	10.84	2.48	4.14
Composite dishes	Bouillon (soup) with cereals	N				20	a	0.160*	0.6	0.160*	0.65	0.160*	0.160*	0.500*	0.160*	0.160*	6.26	7.67	8.97	1.41	2.71
Composite dishes	Bouillon (soup) with liver dumplings/spaetzle	N				20	a	0.160*	0.51	0.160*	0.6	0.160*	0.160*	0.500*	0.160*	0.500*	3.52	4.95	6.43	1.43	2.91
Composite dishes	Bouillon (soup) with pasta products	N				20	a	0.160*	0.52	0.160*	0.9	0.160*	0.160*	0.52	0.160*	1.03	6.01	8.98	9.78	2.97	3.77
Composite dishes	Bouillon (soup) with vegetables	N				20	a	0.160*	0.500*	0.160*	0.500*	0.160*	0.160*	0.160*	0.160*	0.160*	3.28	3.6	5.4	0.32	2.12
Composite dishes	Bread, gratinated	R	E			15	a	0.160*	2.52	0.160*	3.07	0.500*	0.160*	0.58	0.160*	0.55	9.6	16.48	17.46	6.88	7.86
Composite dishes	Bread, gratinated	R	S			15	a	0.160*	2.16	0.160*	2.7	0.500*	0.160*	0.79	0.160*	0.97	9.9	16.68	17.66	6.78	7.76
Composite dishes	Bread, gratinated	R	W			15	a	0.160*	3.16	0.160*	3.58	0.51	0.160*	0.79	0.500*	1.28	5.6	15.08	15.9	9.48	10.3
Composite dishes	Bread, gratinated	R	N			15	a	0.160*	2.38	0.160*	2.36	0.500*	0.160*	0.83	0.160*	0.500*	11.7	17.59	18.91	5.89	7.21
Composite dishes	Burger	N				20	a	0.160*	2.53	0.160*	2.51	0.500*	0.160*	0.592	0.500*	0.57	15.5	22.022	23.182	6.522	7.682
Composite dishes	Creamed spinach	N; P; S		O	S1	15	a	0.160*	0.500*	0.160*	0.500*	0.160*	0.160*	0.160*	0.160*	0.160*	5.03	5.35	7.15	0.32	2.12
Composite dishes	Creamed spinach	N; P; S		C	S1	15	a	0.160*	0.160*	0.160*	0.160*	0.160*	0.160*	0.160*	0.160*	0.160*	1.00*	0	2.44	0	1.44
Composite dishes	Creamed spinach	N; P; S		O	S2	15	a	0.160*	0.65	0.160*	0.73	0.160*	0.160*	0.160*	0.160*	0.160*	3	4.38	5.5	1.38	2.5
Composite dishes	Creamed spinach	N; P; S		C	S2	15	a	0.160*	1.23	0.160*	0.91	0.160*	0.160*	0.500*	0.160*	0.160*	3.8	6.1	7.4	2.3	3.6
Composite dishes	Creamed vegetable mix	N; P; S		O	S1	15	a	0.160*	1.43	0.160*	1.57	0.500*	0.160*	0.500*	0.160*	0.500*	5.39	8.87	10.53	3.48	5.14
Composite dishes	Creamed vegetable mix	N; P; S		O	S2	15	a	0.160*	3.24	0.160*	3.45	0.52	0.160*	0.72	0.500*	0.500*	20.1	28.35	29.51	8.25	9.41
Composite dishes	Creamed vegetable mix	R; P; S	E	C	S1	15	a	0.160*	1.29	0.160*	1.17	0.500*	0.160*	0.500*	0.160*	0.160*	6.7	9.48	10.96	2.78	4.26
Composite dishes	Creamed vegetable mix	R; P; S	E	C	S2	15	a	0.160*	1.88	0.160*	2.37	0.500*	0.160*	0.500*	0.500*	0.500*	11.9	16.79	18.63	4.89	6.73
Composite dishes	Creamed vegetable mix	R; P; S	S	C	S1	15	a	0.160*	1.21	0.160*	1.66	0.500*	0.160*	0.500*	0.160*	0.500*	2.65	6	7.66	3.35	5.01
Composite dishes	Creamed vegetable mix	R; P; S	S	C	S2	15	a	0.160*	2.47	0.160*	2	0.500*	0.160*	0.160*	0.160*	0.500*	15.9	20.69	22.17	4.79	6.27
Composite dishes	Creamed vegetable mix	R; P; S	W	C	S1	15	a	0.160*	1.35	0.160*	1.47	0.500*	0.160*	0.500*	0.160*	0.500*	6.4	9.7	11.36	3.3	4.96
Composite dishes	Creamed vegetable mix	R; P; S	W	C	S2	15	a	0.160*	4.62	0.160*	3.53	0.51	0.160*	0.61	0.500*	0.500*	12.9	22.49	23.65	9.59	10.75
Composite dishes	Creamed vegetable mix	R; P; S	N	C	S1	15	a	0.160*	0.89	0.160*	1.01	0.160*	0.160*	0.500*	0.160*	0.500*	7.8	10.02	11.5	2.22	3.7
Composite dishes	Creamed vegetable mix	R; P; S	N	C	S2	15	a	0.160*	1.34	0.160*	1.71	0.500*	0.160*	0.500*	0.160*	0.160*	6.23	9.6	11.08	3.37	4.85
Composite dishes	Doner kebab (bread, meat, salad and sauce)	R	E			15	a	0.160*	2.49	0.160*	2.47	0.500*	0.160*	0.562	0.500*	0.500*	16.22	22.222	23.722	6.002	7.502
Composite dishes	Doner kebab (bread, meat, salad and sauce)	R	S			15	a	0.160*	1.88	0.160*	2.57	0.500*	0.160*	0.500*	0.500*	0.6855	19.535	25.1505	26.6505	5.6155	7.1155
Composite dishes	Doner kebab (bread, meat, salad and sauce)	R	W			15	a	0.160*	1.6065	0.160*	2.335	0.500*	0.160*	0.762	0.500*	0.5575	19.075	24.656	25.816	5.581	6.741
Composite dishes	Doner kebab (bread, meat, salad and sauce)	R	N			15	a	0.160*	1.02	0.160*	1.47	0.500*	0.160*	0.500*	0.160*	0.500*	13	15.97	17.63	2.97	4.63
Composite dishes	Goulash (pork, beef)	N; P; S		O	S1	15	a	0.160*	2.195	0.160*	2.6	0.5	0.160*	0.5	0.500*	0.5	12.85	18.285	20.125	5.435	7.275
Composite dishes	Goulash (pork, beef)	N; P; S		C	S1	15	a	0.160*	0.72	0.160*	1.525	0.500*	0.160*	0.500*	0.160*	0.160*	15.45	18.015	19.495	2.565	4.045
Composite dishes	Goulash (pork, beef)	N; P; S		O	S2	15	a	0.160*	3.248	0.160*	4.835	0.756	0.160*	0.8255	0.500*	0.614	30.98	41.4185	42.2385	10.4385	11.2585
Composite dishes	Goulash (pork, beef)	N; P; S		C	S2	15	a	0.160*	0.6	0.160*	1.36	0.160*	0.160*	0.500*	0.160*	0.500*	23.6	25.88	27.36	2.28	3.76
Composite dishes	Goulash soup	N				20	a	0.160*	0.500*	0.160*	0.79	0.160*	0.160*	0.500*	0.160*	0.500*	11	12.27	14.09	1.27	3.09
Composite dishes	Gyros meat (pork)	N				20	a	0.160*	6.03	0.160*	6.38	1.08	0.160*	0.77	0.64	0.99	15.9	31.79	32.27	15.89	16.37
Composite dishes	Kaiserschmarrn (pancake-like dessert)	R	E			15	a	0.160*	3.72	0.160*	3.37	0.67	0.160*	1.07	0.500*	0.64	21.2	30.83	31.65	9.63	10.45
Composite dishes	Kaiserschmarrn (pancake-like dessert)	R	S			15	a	0.160*	3.04	0.160*	5.38	0.88	0.160*	1.12	0.500*	0.61	127	138.19	139.01	11.19	12.01
Composite dishes	Kaiserschmarrn (pancake-like dessert)	R	W			15	a	0.160*	4.36	0.160*	3.84	0.69	0.160*	1.15	0.500*	0.58	24.6	35.38	36.2	10.78	11.6
Composite dishes	Kaiserschmarrn (pancake-like dessert)	R	N			15	a	0.160*	4.87	0.160*	4.82	1.17	0.160*	0.8	0.500*	0.500*	11.6	23.58	24.74	11.98	13.14
Composite dishes	Lasagna with meat sauce	N; P		O		15	a	0.160*	5.52	0.160*	4.53	0.59	0.160*	0.98	0.52	0.56	16.9	29.6	30.08	12.7	13.18
Composite dishes	Lasagna with meat sauce	N; P		C		15	a	0.160*	4.61	0.160*	2.59	0.78	0.160*	0.500*	0.500*	0.160*	14.1	22.4	23.72	8.3	9.62
Composite dishes	Lasagna with vegetable-based sauce	N				20	a	0.160*	2.02	0.160*	1.71	0.500*	0.160*	0.160*	0.160*	0.64	13.7	18.23	19.37	4.53	5.67
Composite dishes	Legume (beans, lentils, peas) soup	N; P		O		15	a	0.160*	0.95	0.160*	1.12	0.500*	0.160*	0.500*	0.160*	0.64	4.94	7.97	9.29	3.03	4.35
Composite dishes	Legume (beans, lentils, peas) soup	N; P		C		15	a	0.160*	1.16	0.160*	1.72	0.500*	0.160*	0.500*	0.160*	0.500*	8.97	12.33	13.99	3.36	5.02
Composite dishes	Meat and vegetable meal	N; S			S1	15	a	0.160*	7.775	0.160*	19.45	1.76	0.160*	6.635	1.455	0.500*	10.45	47.685	48.505	37.235	38.055
Composite dishes	Meat and vegetable meal	N; S			S2	15	a	0.160*	2.25	0.160*	4.28	0.83	0.160*	0.675	0.500*	0.555	73.7	82.45	83.27	8.75	9.57
Composite dishes	Meat and vegetable soup	N; P; S		O	S1	15	a	0.160*	3.92	0.160*	4.89	0.89	0.160*	0.500*	0.500*	0.500*	6.34	16.52	18.02	10.18	11.68
Composite dishes	Meat and vegetable soup	N; P; S		C	S1	15	a	0.160*	0.81	0.160*	1.06	0.500*	0.160*	0.500*	0.160*	0.54	14.4	17.13	18.45	2.73	4.05
Composite dishes	Meat and vegetable soup	N; P; S		O	S2	15	a	0.160*	1.37	0.160*	1.66	0.500*	0.160*	0.500*	0.500*	0.500*	14.3	17.97	19.81	3.67	5.51
Composite dishes	Meat and vegetable soup	N; P; S		C	S2	15	a	0.160*	1.41	0.160*	2.05	0.500*	0.160*	0.500*	0.500*	0.160*	12.1	16.04	17.7	3.94	5.6
Composite dishes	Meatball	N; P		O		15	a	0.505	230.65	0.330*	153.6	26.75	0.78	13.45	11.05	1.705	19.5	458.07	458.32	438.57	438.82
Composite dishes	Meatball	R; P	E	C		15	a	0.160*	9.46	0.160*	12.04	1.11	0.160*	3.29	0.837	0.88	32.6	60.217	60.697	27.617	28.097
Composite dishes	Meatball	R; P	S	C		15	a	0.160*	4.9945	0.160*	8.394	0.9265	0.160*	1.9145	0.8745	1.251	13.61	31.965	32.445	18.355	18.835
Composite dishes	Meatball	R; P	W	C		15	a	0.160*	6.19	0.160*	12.2	1.39	0.160*	1.1	0.79	1.3	21.1	44.07	44.55	22.97	23.45
Composite dishes	Meatball	R; P	N	C		15	a	0.160*	10.3	0.160*	10.9	1.27	0.160*	1.58	1.4	1.48	14.9	41.83	42.31	26.93	27.41
Composite dishes	Minced meat stuffed pepper	R	E			15	a	0.160*	13.3	0.160*	20.9	2.01	0.500*	3.86	1.46	0.500*	13	54.85	55.85	41.85	42.85
Composite dishes	Minced meat stuffed pepper	R	S			15	a	0.160*	2.95	0.160*	3.14	0.500*	0.160*	0.64	0.500*	0.500*	21.3	28.51	30.01	7.21	8.71
Composite dishes	Minced meat stuffed pepper	R	W			15	a	0.160*	8.52	0.160*	16	1.31	0.160*	2.76	0.91	1.27	18.2	48.97	49.45	30.77	31.25
Composite dishes	Minced meat stuffed pepper	R	N			15	a	0.160*	2.71	0.160*	3.03	0.500*	0.160*	0.66	0.500*	1.44	25.4	33.56	34.72	8.16	9.32
Composite dishes	Mushroom soup	R	E			15	a	0.160*	5.78	0.160*	5.68	0.78	0.160*	1.2	0.500*	0.500*	33.1	46.86	48.02	13.76	14.92
Composite dishes	Mushroom soup	R	S			15	a	0.160*	2.33	0.160*	2.59	0.500*	0.160*	0.500*	0.500*	0.78	22.4	28.58	30.08	6.18	7.68
Composite dishes	Mushroom soup	R	W			15	a	0.160*	3.449	0.160*	5.7795	0.911	0.160*	0.6769	0.500*	0.500*	33.48	44.6164	45.7764	11.1364	12.2964
Composite dishes	Mushroom soup	R	N			15	a	0.395	3.89	0.160*	5.585	1.115	0.385	1.145	1.93	3.09	44.7	61.735	62.395	17.035	17.695
Composite dishes	Omelette with potatoes and bacon	N				20	a	0.160*	1.49	0.160*	3	0.500*	0.160*	0.69	0.500*	1.19	1.00*	6.69	8.85	6.69	7.85
Composite dishes	Omelette/scrambled egg	N; P		O		15	a	0.160*	1.33	0.160*	3.49	0.89	0.160*	0.96	0.160*	1.83	64.1	72.6	73.24	8.5	9.14
Composite dishes	Omelette/scrambled egg	R; P	E	C		15	a	0.160*	3.403	0.160*	4.943	0.769	0.160*	1.172	0.500*	0.7311	34.087	45.2651	46.0851	11.1781	11.9981
Composite dishes	Omelette/scrambled egg	R; P	S	C		15	a	0.160*	2.88	0.160*	5.8	1.13	0.160*	1.54	0.53	1.32	18.8	32	32.48	13.2	13.68
Composite dishes	Omelette/scrambled egg	R; P	W	C		15	a	0.160*	4.37	0.160*	7.63	1.33	0.500*	2.31	0.91	1.16	36.5	54.37	55.03	17.87	18.53
Composite dishes	Omelette/scrambled egg	R; P	N	C		15	a	0.160*	2.64	0.160*	4.8	0.89	0.160*	1.45	0.500*	1.3	22.6	33.84	34.66	11.24	12.06
Composite dishes	Pasta, filled with meat mix	N				20	a	0.160*	4.76	0.160*	4.67	0.83	0.160*	0.86	0.500*	0.63	14	25.91	26.73	11.91	12.73
Composite dishes	Pasta, filled with vegetable mix	N				20	a	0.160*	1.2	0.160*	0.9	0.160*	0.160*	0.500*	0.160*	0.6	12.2	15.06	16.2	2.86	4
Composite dishes	Pizza with fish/seafood topping	N				20	a	0.160*	1.95	0.160*	2.03	0.500*	0.160*	0.500*	0.500*	0.56	49	54.02	55.52	5.02	6.52
Composite dishes	Pizza with meat	N; P		O		15	a	0.160*	2.76	0.160*	2.45	0.64	0.160*	0.81	0.160*	3.19	58.7	68.55	69.19	9.85	10.49
Composite dishes	Pizza with meat	N; P		C		15	a	0.160*	7.35	0.160*	14.8	2.57	0.160*	2.01	1.29	0.500*	29.1	57.28	58.1	28.18	29
Composite dishes	Pizza with vegetables	N; P		O		15	a	0.160*	2.07	0.160*	2.4	0.500*	0.160*	0.500*	0.500*	0.500*	75.9	81.01	82.85	5.11	6.95
Composite dishes	Pizza with vegetables	N; P		C		15	a	0.160*	1.51	0.160*	1.58	0.500*	0.160*	0.500*	0.160*	0.500*	14	17.57	19.23	3.57	5.23
Composite dishes	Potato pancake/fritter	N				20	a	0.160*	1.26	0.160*	1.8582	0.500*	0.160*	0.500*	0.500*	0.500*	31.95	35.7082	37.5482	3.7582	5.5982
Composite dishes	Potato soup	N; P; S		O	S1	15	a	0.160*	12.7	0.160*	18.55	3.215	0.160*	2.045	1.7	0.54	7.45	46.03	46.68	38.58	39.23
Composite dishes	Potato soup	N; P; S		C	S1	15	a	0.160*	1.32	0.160*	1.465	0.565	0.160*	0.500*	0.330*	0.500*	1.75*	4.08	6.91	3.58	5.16
Composite dishes	Potato soup	N; P; S		O	S2	15	a	0.160*	1.28	0.160*	1.78	0.500*	0.160*	0.75	0.500*	0.160*	5.44	9.57	10.89	4.13	5.45
Composite dishes	Potato soup	N; P; S		C	S2	15	a	0.160*	1.91	0.160*	2.23	0.55	0.160*	0.500*	0.500*	0.160*	7.29	12.3	13.62	5.01	6.33
Composite dishes	Potatoes, gratinated	N				20	a	0.160*	2.39	0.160*	3.48	0.55	0.160*	0.66	0.500*	0.160*	37.5	44.74	45.72	7.24	8.22
Composite dishes	Potato-vegetable-based meal for infants and toddlers (self-prepared)	N; P; S		O	S1	15	a	0.160*	0.160*	0.160*	0.53	0.160*	0.160*	0.160*	0.160*	0.160*	1.00*	0.53	2.81	0.53	1.81
Composite dishes	Potato-vegetable-based meal for infants and toddlers (self-prepared)	N; P; S		O	S2	15	a	0.160*	0.500*	0.160*	0.87	0.160*	0.160*	0.500*	0.160*	0.160*	2.50*	2.19	5.33	1.19	2.83
Composite dishes	Potato-vegetable-based meal for infants and toddlers (self-prepared)	R; P; S	E	C	S1	15	a	0.160*	1.87	0.160*	3.26	0.500*	0.160*	0.500*	0.500*	0.160*	8.14	13.75	15.41	5.61	7.27
Composite dishes	Potato-vegetable-based meal for infants and toddlers (self-prepared)	R; P; S	E	C	S2	15	a	0.160*	2.48	0.160*	6.1	0.53	0.160*	0.160*	0.500*	0.160*	8.74	18.01	19.15	9.27	10.41
Composite dishes	Potato-vegetable-based meal for infants and toddlers (self-prepared)	R; P; S	S	C	S1	15	a	0.160*	0.160*	0.160*	0.78	0.160*	0.160*	0.160*	0.160*	0.500*	2.50*	1.94	4.9	0.94	2.4
Composite dishes	Potato-vegetable-based meal for infants and toddlers (self-prepared)	R; P; S	S	C	S2	15	a	0.160*	1.4	0.160*	3.02	0.500*	0.160*	0.500*	0.500*	0.160*	8.2	13.1	14.76	4.9	6.56
Composite dishes	Potato-vegetable-based meal for infants and toddlers (self-prepared)	R; P; S	W	C	S1	15	a	0.160*	1.32	0.160*	2.39	0.500*	0.160*	0.500*	0.160*	0.500*	8.45	12.64	14.3	4.19	5.85
Composite dishes	Potato-vegetable-based meal for infants and toddlers (self-prepared)	R; P; S	W	C	S2	15	a	0.160*	0.87	0.160*	1.56	0.160*	0.160*	0.500*	0.160*	0.58	6.05	9.22	10.36	3.17	4.31
Composite dishes	Potato-vegetable-based meal for infants and toddlers (self-prepared)	R; P; S	N	C	S1	15	a	0.160*	1.92	0.160*	4.08	0.500*	0.160*	0.62	0.500*	0.500*	15	22.1	23.6	7.1	8.6
Composite dishes	Potato-vegetable-based meal for infants and toddlers (self-prepared)	R; P; S	N	C	S2	15	a	0.160*	1.17	0.160*	1.91	0.500*	0.160*	0.500*	0.160*	0.500*	10.2	13.76	15.42	3.56	5.22
Composite dishes	Potato-vegetable-meat-based meal for infants and toddlers (self-prepared)	N; P; S		O	S1	15	a	0.160*	0.74	0.160*	0.500*	0.160*	0.160*	0.160*	0.160*	0.160*	1.00*	0.9	3.36	0.9	2.36
Composite dishes	Potato-vegetable-meat-based meal for infants and toddlers (self-prepared)	N; P; S		O	S2	15	a	0.160*	0.500*	0.160*	0.500*	0.160*	0.160*	0.160*	0.160*	0.160*	1.00*	0.32	3.12	0.32	2.12
Composite dishes	Potato-vegetable-meat-based meal for infants and toddlers (self-prepared)	R; P; S	E	C	S1	15	a	0.160*	0.500*	0.160*	0.93	0.160*	0.160*	0.160*	0.160*	0.330*	5.385	5.805	8.105	1.17	2.72
Composite dishes	Potato-vegetable-meat-based meal for infants and toddlers (self-prepared)	R; P; S	E	C	S2	15	a	0.160*	2.03	0.160*	3.12	0.500*	0.160*	0.500*	0.160*	0.160*	9.74	15.21	16.69	5.47	6.95
Composite dishes	Potato-vegetable-meat-based meal for infants and toddlers (self-prepared)	R; P; S	S	C	S1	15	a	0.160*	1.2	0.160*	2.6	0.500*	0.160*	0.500*	0.160*	0.500*	5.00*	6.28	10.94	4.28	5.94
Composite dishes	Potato-vegetable-meat-based meal for infants and toddlers (self-prepared)	R; P; S	S	C	S2	15	a	0.160*	1.55	0.160*	3.92	0.61	0.160*	0.500*	0.500*	0.160*	6.91	13.31	14.63	6.4	7.72
Composite dishes	Potato-vegetable-meat-based meal for infants and toddlers (self-prepared)	R; P; S	W	C	S1	15	a	0.160*	1.2	0.160*	2.51	0.500*	0.160*	0.500*	0.160*	0.500*	6.2	10.39	12.05	4.19	5.85
Composite dishes	Potato-vegetable-meat-based meal for infants and toddlers (self-prepared)	R; P; S	W	C	S2	15	a	0.160*	0.61	0.160*	1.54	0.500*	0.160*	0.160*	0.160*	0.500*	5.01	7.48	8.96	2.47	3.95
Composite dishes	Potato-vegetable-meat-based meal for infants and toddlers (self-prepared)	R; P; S	N	C	S1	15	a	0.160*	2.06	0.160*	3.93	0.500*	0.160*	0.69	0.500*	0.8	9.8	17.6	18.76	7.8	8.96
Composite dishes	Potato-vegetable-meat-based meal for infants and toddlers (self-prepared)	R; P; S	N	C	S2	15	a	0.160*	0.75	0.160*	1.43	0.500*	0.160*	0.500*	0.160*	0.160*	10.1	12.6	14.08	2.5	3.98
Composite dishes	Poultry stew/soup	N				20	a	0.160*	0.500*	0.160*	0.66	0.160*	0.160*	0.500*	0.160*	0.500*	15.9	17.04	18.86	1.14	2.96
Composite dishes	Poultry-based dish (ragout, fricassee)	N; P		O		15	a	0.160*	0.86	0.160*	0.98	0.500*	0.160*	0.500*	0.160*	0.500*	6.97	9.29	10.95	2.32	3.98
Composite dishes	Poultry-based dish (ragout, fricassee)	N; P		C		15	a	0.160*	1.45	0.160*	1.7	0.500*	0.160*	0.500*	0.160*	0.500*	17	20.63	22.29	3.63	5.29
Composite dishes	Prepared meat salad	N				20	a	0.160*	6.68	0.160*	9.87	1.57	0.160*	1.72	0.86	1.98	22.2	44.88	45.36	22.68	23.16
Composite dishes	Prepared pasta salad	N				20	a	0.160*	1.76	0.160*	2.05	0.500*	0.160*	0.58	0.500*	0.86	15.7	21.27	22.43	5.57	6.73
Composite dishes	Prepared potato salad	N; P; S		O	S1	15	a	0.160*	0.97	0.160*	1.64	0.500*	0.160*	0.500*	0.160*	0.500*	3.2	6.29	7.95	3.09	4.75
Composite dishes	Prepared potato salad	N; P; S		C	S1	15	a	0.160*	0.54	0.160*	0.9	0.160*	0.160*	0.500*	0.160*	0.500*	2.50*	2.76	5.74	1.76	3.24
Composite dishes	Prepared potato salad	N; P; S		O	S2	15	a	0.160*	1.13	0.160*	1.28	0.160*	0.160*	0.160*	0.160*	0.500*	8.7	11.27	12.57	2.57	3.87
Composite dishes	Prepared potato salad	N; P; S		C	S2	15	a	0.160*	1.35	0.160*	1.83	0.500*	0.160*	0.160*	0.160*	0.160*	7.1	10.44	11.74	3.34	4.64
Composite dishes	Rice and vegetable meal	N				20	a	0.160*	0.8	0.160*	0.86	0.160*	0.160*	0.500*	0.160*	0.63	19.4	21.85	22.99	2.45	3.59
Composite dishes	Rice pudding	N; P		O		15	a	0.160*	0.7285	0.160*	1.172	0.500*	0.160*	0.160*	0.160*	0.160*	24.0994	26.1599	27.4599	2.0605	3.3605
Composite dishes	Rice pudding	N; P		C		15	a	0.160*	1.0962	0.160*	0.8546	0.500*	0.160*	0.500*	0.160*	0.160*	18.88	21.1508	22.6308	2.2708	3.7508
Composite dishes	Rice, vegetable and meat meal	N				20	a	0.160*	6.71	0.160*	8.54	0.7	0.160*	1.61	0.62	0.500*	44.4	62.74	63.56	18.34	19.16
Composite dishes	Risotto	N				20	a	0.160*	3.1	0.160*	1.61	0.500*	0.160*	0.500*	0.500*	0.160*	31	36.19	37.85	5.19	6.85
Composite dishes	Salad with dressing, diverse	N; P; S		O	S1	15	a	0.160*	1.56	0.160*	1.56	0.500*	0.160*	0.500*	0.500*	0.160*	14.6	18.2	19.86	3.6	5.26
Composite dishes	Salad with dressing, diverse	N; P; S		O	S2	15	a	0.160*	1.51	0.160*	1.49	0.500*	0.160*	0.500*	0.500*	0.500*	3.57	7.21	9.05	3.64	5.48
Composite dishes	Salad with dressing, diverse	R; P; S	E	C	S1	15	a	0.160*	1.08	0.160*	1.25	0.500*	0.160*	0.500*	0.500*	0.54	5.3	8.65	10.15	3.35	4.85
Composite dishes	Salad with dressing, diverse	R; P; S	E	C	S2	15	a	0.160*	1.93	0.160*	1.04	0.96	0.160*	0.500*	0.500*	0.500*	7.7	12.11	13.61	4.41	5.91
Composite dishes	Salad with dressing, diverse	R; P; S	S	C	S1	15	a	0.160*	1.35	0.160*	1.06	0.500*	0.160*	0.500*	0.500*	0.56	13	16.45	17.95	3.45	4.95
Composite dishes	Salad with dressing, diverse	R; P; S	S	C	S2	15	a	0.160*	0.8	0.160*	0.79	0.160*	0.160*	0.500*	0.160*	0.500*	5.2	7.11	8.59	1.91	3.39
Composite dishes	Salad with dressing, diverse	R; P; S	W	C	S1	15	a	0.160*	1.01	0.160*	0.98	0.500*	0.160*	0.500*	0.500*	0.500*	14	16.63	18.47	2.63	4.47
Composite dishes	Salad with dressing, diverse	R; P; S	W	C	S2	15	a	0.160*	1.83	0.160*	1.37	0.500*	0.160*	0.500*	0.160*	0.500*	18.7	22.38	24.04	3.68	5.34
Composite dishes	Salad with dressing, diverse	R; P; S	N	C	S1	15	a	0.160*	2.39	0.160*	1.66	0.500*	0.160*	0.500*	0.500*	1	9.6	15.13	16.63	5.53	7.03
Composite dishes	Salad with dressing, diverse	R; P; S	N	C	S2	15	a	0.160*	0.64	0.160*	1.02	0.500*	0.160*	0.500*	0.160*	0.500*	7.03	9.17	10.83	2.14	3.8
Composite dishes	Soup garnishes	N				20	a	0.160*	1.03	0.160*	1.24	0.500*	0.160*	0.500*	0.160*	0.500*	10.2	12.95	14.61	2.75	4.41
Composite dishes	Sushi	N				20	a	0.500*	9.25	3.14	3.51	2.93	0.160*	0.69	2.59	0.500*	20.5	42.93	43.77	22.43	23.27
Composite dishes	Tomato soup	N; S			S1	15	a	0.160*	0.8	0.160*	0.9	0.160*	0.160*	0.500*	0.160*	0.500*	7.7	9.72	11.2	2.02	3.5
Composite dishes	Tomato soup	N; S			S2	15	a	0.160*	0.500*	0.160*	0.500*	0.160*	0.160*	0.160*	0.160*	0.160*	9.05	9.37	11.17	0.32	2.12
Composite dishes	Vegetable broth	N				20	a	0.160*	0.160*	0.160*	0.500*	0.160*	0.160*	0.160*	0.160*	0.160*	4.94	5.1	6.72	0.16	1.78
Composite dishes	Vegetable soup	N; P; S		O	S1	15	a	0.160*	0.78	0.160*	0.93	0.160*	0.160*	0.500*	0.160*	0.57	3.5	5.94	7.08	2.44	3.58
Composite dishes	Vegetable soup	N; P; S		O	S2	15	a	0.160*	0.82	0.160*	0.86	0.160*	0.160*	0.160*	0.160*	0.160*	9.45	11.13	12.25	1.68	2.8
Composite dishes	Vegetable soup	R; P; S	E	C	S1	15	a	0.160*	0.69	0.160*	1	0.160*	0.160*	0.500*	0.160*	0.160*	6.3	8.15	9.45	1.85	3.15
Composite dishes	Vegetable soup	R; P; S	E	C	S2	15	a	0.160*	0.84	0.160*	1.07	0.500*	0.160*	0.500*	0.160*	0.160*	7.73	9.96	11.44	2.23	3.71
Composite dishes	Vegetable soup	R; P; S	S	C	S1	15	a	0.160*	0.500*	0.160*	0.500*	0.160*	0.160*	0.160*	0.160*	0.500*	3.48	3.96	5.94	0.48	2.46
Composite dishes	Vegetable soup	R; P; S	S	C	S2	15	a	0.160*	0.500*	0.160*	0.53	0.160*	0.160*	0.160*	0.160*	0.500*	5	5.85	7.49	0.85	2.49
Composite dishes	Vegetable soup	R; P; S	W	C	S1	15	a	0.160*	0.51	0.160*	0.905	0.330*	0.160*	0.160*	0.160*	0.160*	2.50*	2.155	5.205	1.155	2.705
Composite dishes	Vegetable soup	R; P; S	W	C	S2	15	a	0.160*	1.07	0.160*	1.37	0.160*	0.160*	0.500*	0.160*	0.500*	10.8	13.56	15.04	2.76	4.24
Composite dishes	Vegetable soup	R; P; S	N	C	S1	15	a	0.160*	0.500*	0.160*	0.56	0.160*	0.160*	0.160*	0.160*	0.500*	4.88	5.76	7.4	0.88	2.52
Composite dishes	Vegetable soup	R; P; S	N	C	S2	15	a	0.160*	0.91	0.160*	1.12	0.160*	0.160*	0.500*	0.160*	0.500*	8.67	11.02	12.5	2.35	3.83
Composite dishes	Vegetables, gratinated	N; P; S		O	S1	15	a	0.160*	1.44	0.160*	1.11	0.500*	0.160*	0.500*	0.160*	0.500*	7	10.03	11.69	3.03	4.69
Composite dishes	Vegetables, gratinated	N; P; S		O	S2	15	a	0.160*	3.62	0.160*	3.22	0.500*	0.160*	0.500*	0.500*	0.160*	8.94	16.26	17.92	7.32	8.98
Composite dishes	Vegetables, gratinated	R; P; S	E	C	S1	15	a	0.160*	1.5	0.160*	1.3	0.160*	0.160*	0.500*	0.500*	0.500*	7.7	10.98	12.64	3.28	4.94
Composite dishes	Vegetables, gratinated	R; P; S	E	C	S2	15	a	0.160*	0.98	0.160*	1.38	0.500*	0.160*	0.160*	0.160*	0.160*	11.4	13.92	15.22	2.52	3.82
Composite dishes	Vegetables, gratinated	R; P; S	S	C	S1	15	a	0.160*	1.56	0.160*	1.62	0.500*	0.160*	0.500*	0.160*	0.500*	7.85	11.51	13.17	3.66	5.32
Composite dishes	Vegetables, gratinated	R; P; S	S	C	S2	15	a	0.160*	0.59	0.160*	0.72	0.160*	0.160*	0.160*	0.160*	0.160*	6.88	8.19	9.31	1.31	2.43
Composite dishes	Vegetables, gratinated	R; P; S	W	C	S1	15	a	0.160*	1.12	0.160*	0.75	0.160*	0.160*	0.160*	0.160*	0.500*	7.18	9.21	10.51	2.03	3.33
Composite dishes	Vegetables, gratinated	R; P; S	W	C	S2	15	a	0.160*	2.11	0.160*	1.83	0.500*	0.160*	0.160*	0.500*	0.500*	8.24	12.66	14.32	4.42	6.08
Composite dishes	Vegetables, gratinated	R; P; S	N	C	S1	15	a	0.160*	4.11	0.160*	3.46	0.54	0.160*	0.62	0.500*	0.500*	11.7	20.75	21.91	9.05	10.21
Composite dishes	Vegetables, gratinated	R; P; S	N	C	S2	15	a	0.160*	2	0.160*	1.87	0.500*	0.160*	0.500*	0.500*	0.160*	16.7	21.05	22.71	4.35	6.01
Composite dishes	Vegetables, mixed, fried	N; P; S		O	S1	15	a	0.160*	0.91	0.160*	1.07	0.330*	0.160*	0.160*	0.160*	0.160*	19.75	21.47	23.02	1.72	3.27
Composite dishes	Vegetables, mixed, fried	N; P; S		O	S2	15	a	0.160*	0.500*	0.160*	0.500*	0.160*	0.160*	0.160*	0.160*	0.160*	5.53	5.85	7.65	0.32	2.12
Composite dishes	Vegetables, mixed, fried	R; P; S	E	C	S1	15	a	0.160*	0.160*	0.160*	0.500*	0.160*	0.160*	0.160*	0.160*	0.500*	5.3	5.62	7.42	0.32	2.12
Composite dishes	Vegetables, mixed, fried	R; P; S	E	C	S2	15	a	0.160*	0.81	0.160*	1.07	0.500*	0.160*	0.160*	0.160*	0.500*	7.06	9.26	10.74	2.2	3.68
Composite dishes	Vegetables, mixed, fried	R; P; S	S	C	S1	15	a	0.160*	0.160*	0.160*	0.500*	0.160*	0.160*	0.160*	0.160*	0.500*	2.50*	1.32	4.62	0.32	2.12
Composite dishes	Vegetables, mixed, fried	R; P; S	S	C	S2	15	a	0.160*	0.67	0.160*	0.845	0.330*	0.160*	0.330*	0.160*	0.330*	13.55	15.305	16.695	1.755	3.145
Composite dishes	Vegetables, mixed, fried	R; P; S	W	C	S1	15	a	0.160*	0.500*	0.160*	0.500*	0.160*	0.160*	0.160*	0.160*	0.500*	7.08	7.56	9.54	0.48	2.46
Composite dishes	Vegetables, mixed, fried	R; P; S	W	C	S2	15	a	0.160*	0.59	0.160*	0.75	0.160*	0.160*	0.500*	0.160*	0.160*	5.61	7.11	8.41	1.5	2.8
Composite dishes	Vegetables, mixed, fried	R; P; S	N	C	S1	15	a	0.160*	0.500*	0.160*	0.7	0.160*	0.160*	0.160*	0.160*	0.500*	9.8	10.82	12.46	1.02	2.66
Composite dishes	Vegetables, mixed, fried	R; P; S	N	C	S2	15	a	0.160*	0.500*	0.160*	0.76	0.160*	0.160*	0.160*	0.160*	0.160*	2.50*	1.92	4.88	0.92	2.38
Composite dishes	Veggie patty	N				20	a	0.500*	3.19	1.00*	8.62	0.500*	1.00*	1.19	0.500*	1.00*	73	86.5	90.5	13.5	17.5
Seasoning, sauces and condiments	Brown sauce	N				20	a	0.160*	0.160*	0.160*	0.500*	0.160*	0.160*	0.160*	0.160*	0.500*	5.3	5.62	7.42	0.32	2.12
Seasoning, sauces and condiments	Cheese sauce	N				20	a	0.160*	7.14	0.160*	4.52	0.81	0.160*	1.23	0.500*	0.160*	10.3	24.16	25.14	13.86	14.84
Seasoning, sauces and condiments	Minced meat sauce	N; S			S1	15	a	0.160*	1.43	0.160*	1.47	0.500*	0.160*	0.500*	0.160*	0.500*	9.5	12.88	14.54	3.38	5.04
Seasoning, sauces and condiments	Minced meat sauce	N; S			S2	15	a	0.160*	4.1	0.160*	4.12	0.500*	0.160*	1.1	0.500*	1.14	14.9	25.68	26.84	10.78	11.94
Seasoning, sauces and condiments	Mustard	N				20	a	0.160*	0.160*	0.160*	0.500*	0.160*	0.160*	0.160*	0.160*	0.160*	2.50*	1.16	4.28	0.16	1.78
Seasoning, sauces and condiments	Pesto	N				20	a	0.160*	3	0.160*	2.33	0.160*	0.160*	0.77	0.160*	0.71	52.6	59.41	60.21	6.81	7.61
Seasoning, sauces and condiments	Salad dressing	N				20	a	0.160*	4.69	0.160*	7.01	0.7	0.160*	0.89	0.500*	0.500*	30.9	44.51	45.67	13.61	14.77
Seasoning, sauces and condiments	Salt	N				20	a	0.160*	0.160*	0.160*	0.160*	0.160*	0.160*	0.160*	0.160*	0.160*	1.00*	0	2.44	0	1.44
Seasoning, sauces and condiments	Soy sauce	N				20	a	0.060*	0.13	0.060*	0.11	0.060*	0.060*	0.060*	0.060*	0.060*	8.33	8.57	8.99	0.24	0.66
Seasoning, sauces and condiments	Stock cube (bouillon cube)	N				20	a	0.160*	0.160*	0.160*	0.160*	0.160*	0.160*	0.160*	0.160*	0.160*	1.00*	0	2.44	0	1.44
Seasoning, sauces and condiments	Tomato ketchup	N				20	a	0.160*	0.160*	0.160*	0.160*	0.160*	0.160*	0.160*	0.160*	0.160*	1.00*	0	2.44	0	1.44
Seasoning, sauces and condiments	Tomato sauce	N; S			S1	15	a	0.160*	1.136	0.160*	1.121	0.330*	0.160*	0.500*	0.160*	0.500*	5.73	8.387	9.957	2.657	4.227
Seasoning, sauces and condiments	Tomato sauce	N; S			S2	15	a	0.160*	0.89	0.160*	1.11	0.500*	0.160*	0.500*	0.330*	0.645	1.00*	2.875	5.455	2.875	4.455
Seasoning, sauces and condiments	Vanilla sauce	N				20	a	0.160*	1.999	0.160*	2.108	0.500*	0.160*	0.500*	0.500*	0.160*	10.48	15.067	16.727	4.587	6.247
Seasoning, sauces and condiments	Vegetable sauce	N; S			S1	15	a	0.160*	1.55	0.160*	1.455	0.51	0.160*	0.500*	0.330*	0.500*	1.00*	3.745	6.325	3.745	5.325
Seasoning, sauces and condiments	Vegetable sauce	N; S			S2	15	a	0.160*	3.12	0.160*	3.235	0.55	0.160*	0.585	0.500*	0.500*	7.82	15.46	16.79	7.64	8.97
Seasoning, sauces and condiments	White/bright sauce with bacon and Carbonara-like sauces	N				20	a	0.160*	2.19	0.160*	6.5	0.99	0.160*	1.15	0.57	0.57	10.8	22.77	23.25	11.97	12.45
Seasoning, sauces and condiments	White/bright sauce, flavoured with herbs, mushrooms or garlic	N				20	a	0.160*	5.4	0.160*	6.2	0.72	0.160*	1.11	0.51	0.500*	8.3	22.4	23.22	14.1	14.92
Seasoning, sauces and condiments	White/bright sauce, plain	N				20	a	0.160*	3.01	0.160*	4.08	0.500*	0.160*	0.500*	0.59	0.52	14.9	23.42	24.58	8.52	9.68
*Left-censored data were analysed using the upper bound (UB) or modified lower bound (mLB) scenario.
mLB: Results below LOD were replaced by zero, results below LOQ were replaced by the value reported as LOD.
UB: Results below LOD/LOQ were replaced by the value reported as LOD/LOQ.
LOD: Limit of detection
LOQ: Limit of quantification
Differentiation: Subsamples were purchased according to the region (R), season (S), type of production (P) or only national (N).
Region: Differentiation between region east (E), south (S), west (W) and north (N).
Season: Differentiation between season 1 (S1) and season 2 (S2).
Production: Differentiation between conventional production (C) and organic production (O).
Preparation:
Subsamples were washed, peeled and chopped (e.g. fruit, vegetables, nuts) according to consumer habits in Germany, i.e. a pooled sample could contain subsamples treated differently.
a: Contains prepared subsamples. Preparation was realised in the BfR MEAL Study kitchen in Berlin, in artisan/industrial productions sites or in restaurants/takeaway shops/delivery services. Preparation means addition of liquid and/or further ingredients (e.g. onions, spices, fat) and/or application of heat treatment (e.g. heated, brewed, cooked, stewed, steamed, baked, fired, deep-fried, grilled…
b: Contains unprepared subsamples (e.g. no addition of liquid and/or further ingredients, no heat treatment).
c: Contains unprepared (e.g. no addition of liquid and/or further ingredients, no heat treatment applied) and prepared (e.g. addition of liquid and/or further ingredients, heat treatment applied) subsamples. The proportion for unprepared and prepared subsamples was determined based on consumer habits reported in surveys used as basis for the study.
